# Supplementary material for: Long-term maintenance of a Deltacoronavirus infecting multiple bird species in Antarctica
Source: Microbiol Spectr. 2025 Jun 16;13(8):e02688-24. doi: 10.1128/spectrum.02688-24 (PMC12323614; doi:10.1128/spectrum.02688-24)
Supplement: Table S2 — Distance analysis of deltacoronavirus from L. dominicanus and deltacoronaviruses from GenBank. [file spectrum.02688-24-s0005.xlsx]

## Sheet: Supplementary table 2 - Distanc
Virus1	Virus2	Distance	Identity	analysis	molecule
OQ540913.1|Canine coronavirus|Vulpes|China|2019-11	F1596|Deltacoronavirus sp.|Larus dominicanus|Antarctica|2023-02-02	0.414508	58.5492	RdRp	Nucleotide
LC706864.1|Merbecovirus sp.|Vespertilio sinensis|Japan|2016	F1596|Deltacoronavirus sp.|Larus dominicanus|Antarctica|2023-02-02	0.412781	58.7219	RdRp	Nucleotide
F1596|Deltacoronavirus sp.|Larus dominicanus|Antarctica|2023-02-02	MN509588.1|Infectious bronchitis virus|Gallus gallus|China|2017	0.400691	59.9309	RdRp	Nucleotide
F1596|Deltacoronavirus sp.|Larus dominicanus|Antarctica|2023-02-02	OP355471.1|Deltacoronavirus sp.|Nycticorax nycticorax|Viet Nam|2020	0.356201	64.3799	RdRp	Nucleotide
F1596|Deltacoronavirus sp.|Larus dominicanus|Antarctica|2023-02-02	OP355477.1|Deltacoronavirus sp.|Nycticorax nycticorax|Viet Nam|2020	0.353562	64.6438	RdRp	Nucleotide
F1596|Deltacoronavirus sp.|Larus dominicanus|Antarctica|2023-02-02	OP355472.1|Deltacoronavirus sp.|Nycticorax nycticorax|Viet Nam|2020	0.350923	64.9077	RdRp	Nucleotide
F1596|Deltacoronavirus sp.|Larus dominicanus|Antarctica|2023-02-02	OP355474.1|Deltacoronavirus sp.|Nycticorax nycticorax|Viet Nam|2020	0.350923	64.9077	RdRp	Nucleotide
F1596|Deltacoronavirus sp.|Larus dominicanus|Antarctica|2023-02-02	OP355473.1|Deltacoronavirus sp.|Nycticorax nycticorax|Viet Nam|2020	0.350923	64.9077	RdRp	Nucleotide
F1596|Deltacoronavirus sp.|Larus dominicanus|Antarctica|2023-02-02	OP355483.1|Deltacoronavirus sp.|Nycticorax nycticorax|Viet Nam|2020	0.332714	66.7286	RdRp	Nucleotide
F1596|Deltacoronavirus sp.|Larus dominicanus|Antarctica|2023-02-02	OR344774.1|Deltacoronavirus sp.|Sula leucogaster|Brazil|2022	0.3309	66.91	RdRp	Nucleotide
F1596|Deltacoronavirus sp.|Larus dominicanus|Antarctica|2023-02-02	OR344775.1|Deltacoronavirus sp.|Sula leucogaster|Brazil|2022	0.3309	66.91	RdRp	Nucleotide
F1596|Deltacoronavirus sp.|Larus dominicanus|Antarctica|2023-02-02	OP355481.1|Deltacoronavirus sp.|Nycticorax nycticorax|Viet Nam|2020	0.330882	66.9118	RdRp	Nucleotide
F1596|Deltacoronavirus sp.|Larus dominicanus|Antarctica|2023-02-02	OP355480.1|Deltacoronavirus sp.|Nycticorax nycticorax|Viet Nam|2020	0.329044	67.0956	RdRp	Nucleotide
F1596|Deltacoronavirus sp.|Larus dominicanus|Antarctica|2023-02-02	OR344776.1|Deltacoronavirus sp.|Sula leucogaster|Brazil|2022	0.328467	67.1533	RdRp	Nucleotide
F1596|Deltacoronavirus sp.|Larus dominicanus|Antarctica|2023-02-02	PP819567.1|Deltacoronavirus sp.|Anser indicus|China|2020-10-26	0.322997	67.7003	RdRp	Nucleotide
F1596|Deltacoronavirus sp.|Larus dominicanus|Antarctica|2023-02-02	MK617514.1|Deltacoronavirus sp.|Phalacrocoracidae|Poland|2009-10-22	0.321995	67.8005	RdRp	Nucleotide
F1596|Deltacoronavirus sp.|Larus dominicanus|Antarctica|2023-02-02	OR208630.1|Chinese pond heron coronavirus XN11||China|2022-06	0.314335	68.5665	RdRp	Nucleotide
F1596|Deltacoronavirus sp.|Larus dominicanus|Antarctica|2023-02-02	OP355482.1|Deltacoronavirus sp.|Egretta garzetta|Viet Nam|2020	0.313653	68.6347	RdRp	Nucleotide
F1596|Deltacoronavirus sp.|Larus dominicanus|Antarctica|2023-02-02	OR195692.1|Deltacoronavirus sp.|Nycticorax nycticorax|China|2022-06	0.313043	68.6957	RdRp	Nucleotide
F1596|Deltacoronavirus sp.|Larus dominicanus|Antarctica|2023-02-02	NC_016994.1|Night heron coronavirus HKU19|Ardeidae|China|2007	0.307427	69.2573	RdRp	Nucleotide
F1596|Deltacoronavirus sp.|Larus dominicanus|Antarctica|2023-02-02	JQ065047.1|Night heron coronavirus HKU19|Ardeidae|China|2007	0.307427	69.2573	RdRp	Nucleotide
F1596|Deltacoronavirus sp.|Larus dominicanus|Antarctica|2023-02-02	OP355479.1|Deltacoronavirus sp.|Nycticorax nycticorax|Viet Nam|2020	0.307054	69.2946	RdRp	Nucleotide
F1596|Deltacoronavirus sp.|Larus dominicanus|Antarctica|2023-02-02	JQ065048.1|Wigeon coronavirus HKU20|Mareca|China|2008	0.286701	71.3299	RdRp	Nucleotide
F1596|Deltacoronavirus sp.|Larus dominicanus|Antarctica|2023-02-02	ON004927.1|Deltacoronavirus sp.|Calidris alpina|Russia|2020	0.271768	72.8232	RdRp	Nucleotide
MK617496.1|Deltacoronavirus sp.|Phasianus colchicus|Poland|2009-11-13	F1596|Deltacoronavirus sp.|Larus dominicanus|Antarctica|2023-02-02	0.268293	73.1707	RdRp	Nucleotide
F1596|Deltacoronavirus sp.|Larus dominicanus|Antarctica|2023-02-02	MK617499.1|Deltacoronavirus sp.|Gallinago gallinago|Poland|2013-08-25	0.264831	73.5169	RdRp	Nucleotide
OM642549.1|Deltacoronavirus sp.|Anas zonorhyncha|South Korea|2019-11-26	F1596|Deltacoronavirus sp.|Larus dominicanus|Antarctica|2023-02-02	0.262873	73.7127	RdRp	Nucleotide
F1596|Deltacoronavirus sp.|Larus dominicanus|Antarctica|2023-02-02	ON004929.1|Deltacoronavirus sp.|Calidris alpina|Russia|2020	0.258303	74.1697	RdRp	Nucleotide
OM480527.2|Sparrow coronavirus HKU17|Hystricidae|China|2020	F1596|Deltacoronavirus sp.|Larus dominicanus|Antarctica|2023-02-02	0.253165	74.6835	RdRp	Nucleotide
ON605855.1|Deltacoronavirus sp.|Corvus cornix|Russia|2020	F1596|Deltacoronavirus sp.|Larus dominicanus|Antarctica|2023-02-02	0.251989	74.8011	RdRp	Nucleotide
F1596|Deltacoronavirus sp.|Larus dominicanus|Antarctica|2023-02-02	ON004925.1|Deltacoronavirus sp.|Calidris ruficollis|Russia|2020	0.25066	74.934	RdRp	Nucleotide
F1596|Deltacoronavirus sp.|Larus dominicanus|Antarctica|2023-02-02	MT993565.1|Shorebird deltacoronavirus|Arenaria interpres|Australia|2014	0.250432	74.9568	RdRp	Nucleotide
F1596|Deltacoronavirus sp.|Larus dominicanus|Antarctica|2023-02-02	ON004917.1|Deltacoronavirus sp.|Calidris ruficollis|Russia|2020	0.248705	75.1295	RdRp	Nucleotide
F1596|Deltacoronavirus sp.|Larus dominicanus|Antarctica|2023-02-02	ON004918.1|Deltacoronavirus sp.|Calidris alpina|Russia|2020	0.248705	75.1295	RdRp	Nucleotide
OM642553.1|Deltacoronavirus sp.|Anas crecca|South Korea|2020-11-16	F1596|Deltacoronavirus sp.|Larus dominicanus|Antarctica|2023-02-02	0.246212	75.3788	RdRp	Nucleotide
OM642551.1|Deltacoronavirus sp.|Anas zonorhyncha|South Korea|2019-11-26	F1596|Deltacoronavirus sp.|Larus dominicanus|Antarctica|2023-02-02	0.246212	75.3788	RdRp	Nucleotide
OM642550.1|Deltacoronavirus sp.||South Korea|2019-12-14	F1596|Deltacoronavirus sp.|Larus dominicanus|Antarctica|2023-02-02	0.244318	75.5682	RdRp	Nucleotide
OM642552.1|Deltacoronavirus sp.|Anas zonorhyncha|South Korea|2020-11-16	F1596|Deltacoronavirus sp.|Larus dominicanus|Antarctica|2023-02-02	0.242424	75.7576	RdRp	Nucleotide
OM642555.1|Deltacoronavirus sp.|Anas platyrhynchos|South Korea|2020-11-09	F1596|Deltacoronavirus sp.|Larus dominicanus|Antarctica|2023-02-02	0.242424	75.7576	RdRp	Nucleotide
OM642554.1|Deltacoronavirus sp.|Anas zonorhyncha|South Korea|2020-11-16	F1596|Deltacoronavirus sp.|Larus dominicanus|Antarctica|2023-02-02	0.242424	75.7576	RdRp	Nucleotide
MG812377.1|Sparrow deltacoronavirus|Passeridae|USA|2017	F1596|Deltacoronavirus sp.|Larus dominicanus|Antarctica|2023-02-02	0.241796	75.8204	RdRp	Nucleotide
F1596|Deltacoronavirus sp.|Larus dominicanus|Antarctica|2023-02-02	ON004928.1|Deltacoronavirus sp.|Calidris alpina|Russia|2020	0.239852	76.0148	RdRp	Nucleotide
F1596|Deltacoronavirus sp.|Larus dominicanus|Antarctica|2023-02-02	ON004926.1|Deltacoronavirus sp.|Calidris alpina|Russia|2020	0.239852	76.0148	RdRp	Nucleotide
F1596|Deltacoronavirus sp.|Larus dominicanus|Antarctica|2023-02-02	ON004930.1|Deltacoronavirus sp.|Calidris alpina|Russia|2020	0.239852	76.0148	RdRp	Nucleotide
KP965434.1|Deltacoronavirus B04|Amazona vinacea|Brazil|2009	F1596|Deltacoronavirus sp.|Larus dominicanus|Antarctica|2023-02-02	0.239362	76.0638	RdRp	Nucleotide
NC_016992.1|Sparrow coronavirus HKU17|Passeridae|China|2007	F1596|Deltacoronavirus sp.|Larus dominicanus|Antarctica|2023-02-02	0.238342	76.1658	RdRp	Nucleotide
JQ065045.1|Sparrow coronavirus HKU17|Passeridae|China|2007	F1596|Deltacoronavirus sp.|Larus dominicanus|Antarctica|2023-02-02	0.238342	76.1658	RdRp	Nucleotide
LC364346.1|Quail coronavirus UAE-HKU30|Galliformes|United Arab Emirates|2014-02-19	F1596|Deltacoronavirus sp.|Larus dominicanus|Antarctica|2023-02-02	0.236615	76.3385	RdRp	Nucleotide
MG812375.1|Sparrow deltacoronavirus|Passeridae|USA|2017	F1596|Deltacoronavirus sp.|Larus dominicanus|Antarctica|2023-02-02	0.236615	76.3385	RdRp	Nucleotide
MG812376.1|Sparrow deltacoronavirus|Passeridae|USA|2017	F1596|Deltacoronavirus sp.|Larus dominicanus|Antarctica|2023-02-02	0.236615	76.3385	RdRp	Nucleotide
MG812378.1|Sparrow deltacoronavirus|Passeridae|USA|2017	F1596|Deltacoronavirus sp.|Larus dominicanus|Antarctica|2023-02-02	0.234888	76.5112	RdRp	Nucleotide
NC_016993.1|Magpie-robin coronavirus HKU18|Muscicapidae|China|2007	F1596|Deltacoronavirus sp.|Larus dominicanus|Antarctica|2023-02-02	0.234888	76.5112	RdRp	Nucleotide
JQ065046.1|Magpie-robin coronavirus HKU18|Muscicapidae|China|2007	F1596|Deltacoronavirus sp.|Larus dominicanus|Antarctica|2023-02-02	0.234888	76.5112	RdRp	Nucleotide
MF642325.1|Porcine deltacoronavirus|Sus scrofa|China|2017-03	F1596|Deltacoronavirus sp.|Larus dominicanus|Antarctica|2023-02-02	0.233161	76.6839	RdRp	Nucleotide
MF642324.1|Porcine deltacoronavirus|Sus scrofa|China|2017-04	F1596|Deltacoronavirus sp.|Larus dominicanus|Antarctica|2023-02-02	0.233161	76.6839	RdRp	Nucleotide
MH532440.1|Quail deltacoronavirus|Coturnix japonica|Poland|2015-03-03	F1596|Deltacoronavirus sp.|Larus dominicanus|Antarctica|2023-02-02	0.233161	76.6839	RdRp	Nucleotide
MK359104.1|Porcine deltacoronavirus|Sus scrofa|China|2018	F1596|Deltacoronavirus sp.|Larus dominicanus|Antarctica|2023-02-02	0.231434	76.8566	RdRp	Nucleotide
MN173779.1|Porcine deltacoronavirus||China|2018	F1596|Deltacoronavirus sp.|Larus dominicanus|Antarctica|2023-02-02	0.231434	76.8566	RdRp	Nucleotide
MN173780.1|Porcine deltacoronavirus||China|2018	F1596|Deltacoronavirus sp.|Larus dominicanus|Antarctica|2023-02-02	0.231434	76.8566	RdRp	Nucleotide
MN173781.1|Porcine deltacoronavirus||China|2018	F1596|Deltacoronavirus sp.|Larus dominicanus|Antarctica|2023-02-02	0.231434	76.8566	RdRp	Nucleotide
F1596|Deltacoronavirus sp.|Larus dominicanus|Antarctica|2023-02-02	ON004916.1|Deltacoronavirus sp.|Calidris ruficollis|Russia|2020	0.231434	76.8566	RdRp	Nucleotide
MK625641.1|Porcine deltacoronavirus|Sus scrofa|China|2018-10	F1596|Deltacoronavirus sp.|Larus dominicanus|Antarctica|2023-02-02	0.229706	77.0294	RdRp	Nucleotide
MF642323.1|Porcine deltacoronavirus|Sus scrofa|China|2016-08	F1596|Deltacoronavirus sp.|Larus dominicanus|Antarctica|2023-02-02	0.229706	77.0294	RdRp	Nucleotide
MF642322.1|Porcine deltacoronavirus|Sus scrofa|China|2016-08	F1596|Deltacoronavirus sp.|Larus dominicanus|Antarctica|2023-02-02	0.229706	77.0294	RdRp	Nucleotide
MH700628.1|Porcine deltacoronavirus|Sus scrofa||	F1596|Deltacoronavirus sp.|Larus dominicanus|Antarctica|2023-02-02	0.229706	77.0294	RdRp	Nucleotide
KX834351.1|Porcine deltacoronavirus|Sus scrofa|Viet Nam|2015-10-10	F1596|Deltacoronavirus sp.|Larus dominicanus|Antarctica|2023-02-02	0.229706	77.0294	RdRp	Nucleotide
KX834352.1|Porcine deltacoronavirus|Sus scrofa|Viet Nam|2015-12-08	F1596|Deltacoronavirus sp.|Larus dominicanus|Antarctica|2023-02-02	0.229706	77.0294	RdRp	Nucleotide
MZ388474.1|Porcine deltacoronavirus|Sus scrofa|China|2018-04-03	F1596|Deltacoronavirus sp.|Larus dominicanus|Antarctica|2023-02-02	0.229706	77.0294	RdRp	Nucleotide
MZ388471.1|Porcine deltacoronavirus|Sus scrofa|China|2017-02-13	F1596|Deltacoronavirus sp.|Larus dominicanus|Antarctica|2023-02-02	0.229706	77.0294	RdRp	Nucleotide
MZ388472.1|Porcine deltacoronavirus|Sus scrofa|China|2017-03-03	F1596|Deltacoronavirus sp.|Larus dominicanus|Antarctica|2023-02-02	0.229706	77.0294	RdRp	Nucleotide
MH700627.1|Porcine deltacoronavirus|Sus scrofa||	F1596|Deltacoronavirus sp.|Larus dominicanus|Antarctica|2023-02-02	0.229706	77.0294	RdRp	Nucleotide
MZ802772.1|Porcine deltacoronavirus|Sus scrofa|Thailand|2016-09	F1596|Deltacoronavirus sp.|Larus dominicanus|Antarctica|2023-02-02	0.229706	77.0294	RdRp	Nucleotide
MZ802773.1|Porcine deltacoronavirus|Sus scrofa|Thailand|2016-09	F1596|Deltacoronavirus sp.|Larus dominicanus|Antarctica|2023-02-02	0.229706	77.0294	RdRp	Nucleotide
MZ802774.1|Porcine deltacoronavirus|Sus scrofa|Thailand|2016-09	F1596|Deltacoronavirus sp.|Larus dominicanus|Antarctica|2023-02-02	0.229706	77.0294	RdRp	Nucleotide
KX361345.1|Porcine deltacoronavirus|Sus scrofa|Thailand|2015-12	F1596|Deltacoronavirus sp.|Larus dominicanus|Antarctica|2023-02-02	0.229706	77.0294	RdRp	Nucleotide
MW345814.1|Deltacoronavirus HNU1-1|Pica pica|China|2018-06	F1596|Deltacoronavirus sp.|Larus dominicanus|Antarctica|2023-02-02	0.229706	77.0294	RdRp	Nucleotide
MW345815.1|Deltacoronavirus HNU1-2|Pica pica|China|2018-06	F1596|Deltacoronavirus sp.|Larus dominicanus|Antarctica|2023-02-02	0.229706	77.0294	RdRp	Nucleotide
MW345816.1|Deltacoronavirus HNU3|Pica pica|China|2018-06	F1596|Deltacoronavirus sp.|Larus dominicanus|Antarctica|2023-02-02	0.229706	77.0294	RdRp	Nucleotide
MW349841.1|Deltacoronavirus HNU2|Pica pica|China|2018-06	F1596|Deltacoronavirus sp.|Larus dominicanus|Antarctica|2023-02-02	0.229706	77.0294	RdRp	Nucleotide
MN520190.1|Porcine deltacoronavirus||China|2018-03	F1596|Deltacoronavirus sp.|Larus dominicanus|Antarctica|2023-02-02	0.227979	77.2021	RdRp	Nucleotide
MN520203.1|Porcine deltacoronavirus||China|2018-11	F1596|Deltacoronavirus sp.|Larus dominicanus|Antarctica|2023-02-02	0.227979	77.2021	RdRp	Nucleotide
MN520192.1|Porcine deltacoronavirus||China|2018-08	F1596|Deltacoronavirus sp.|Larus dominicanus|Antarctica|2023-02-02	0.227979	77.2021	RdRp	Nucleotide
MN520209.1|Porcine deltacoronavirus||China|2019-01	F1596|Deltacoronavirus sp.|Larus dominicanus|Antarctica|2023-02-02	0.227979	77.2021	RdRp	Nucleotide
KY926512.1|Porcine deltacoronavirus|Sus scrofa|South Korea|2016-11	F1596|Deltacoronavirus sp.|Larus dominicanus|Antarctica|2023-02-02	0.227979	77.2021	RdRp	Nucleotide
MZ388469.1|Porcine deltacoronavirus|Sus scrofa|China|2016-12-19	F1596|Deltacoronavirus sp.|Larus dominicanus|Antarctica|2023-02-02	0.227979	77.2021	RdRp	Nucleotide
MZ388470.1|Porcine deltacoronavirus|Sus scrofa|China|2017-01-22	F1596|Deltacoronavirus sp.|Larus dominicanus|Antarctica|2023-02-02	0.227979	77.2021	RdRp	Nucleotide
MN025260.1|Porcine deltacoronavirus|Sus scrofa|China|2017-01-18	F1596|Deltacoronavirus sp.|Larus dominicanus|Antarctica|2023-02-02	0.227979	77.2021	RdRp	Nucleotide
MN520193.1|Porcine deltacoronavirus||China|2018	F1596|Deltacoronavirus sp.|Larus dominicanus|Antarctica|2023-02-02	0.227979	77.2021	RdRp	Nucleotide
MN520200.1|Porcine deltacoronavirus||China|2018	F1596|Deltacoronavirus sp.|Larus dominicanus|Antarctica|2023-02-02	0.227979	77.2021	RdRp	Nucleotide
MN520199.1|Porcine deltacoronavirus||China|2018	F1596|Deltacoronavirus sp.|Larus dominicanus|Antarctica|2023-02-02	0.227979	77.2021	RdRp	Nucleotide
F1596|Deltacoronavirus sp.|Larus dominicanus|Antarctica|2023-02-02	ON004919.1|Deltacoronavirus sp.|Calidris alpina|Russia|2020	0.227979	77.2021	RdRp	Nucleotide
LC216914.1|Coronavirus HKU15|Sus scrofa domesticus|Hong Kong|2014-02-13	F1596|Deltacoronavirus sp.|Larus dominicanus|Antarctica|2023-02-02	0.226252	77.3748	RdRp	Nucleotide
KP757890.1|Porcine deltacoronavirus|Sus scrofa|China|2004-05-24	F1596|Deltacoronavirus sp.|Larus dominicanus|Antarctica|2023-02-02	0.226252	77.3748	RdRp	Nucleotide
KT021234.1|Porcine deltacoronavirus|Sus scrofa|China|2015-03-20	F1596|Deltacoronavirus sp.|Larus dominicanus|Antarctica|2023-02-02	0.226252	77.3748	RdRp	Nucleotide
KX443143.2|Porcine deltacoronavirus||China|2016	F1596|Deltacoronavirus sp.|Larus dominicanus|Antarctica|2023-02-02	0.226252	77.3748	RdRp	Nucleotide
MG832584.1|Porcine deltacoronavirus|Sus scrofa|China|2016-07	F1596|Deltacoronavirus sp.|Larus dominicanus|Antarctica|2023-02-02	0.226252	77.3748	RdRp	Nucleotide
OR122653.1|Porcine deltacoronavirus|Sus scrofa|China|2021-10-04	F1596|Deltacoronavirus sp.|Larus dominicanus|Antarctica|2023-02-02	0.226252	77.3748	RdRp	Nucleotide
ON382562.1|Porcine deltacoronavirus|Sus scrofa|China|2021-06-10	F1596|Deltacoronavirus sp.|Larus dominicanus|Antarctica|2023-02-02	0.226252	77.3748	RdRp	Nucleotide
ON402372.1|Porcine deltacoronavirus|Sus scrofa|China|2020-01-11	F1596|Deltacoronavirus sp.|Larus dominicanus|Antarctica|2023-02-02	0.226252	77.3748	RdRp	Nucleotide
MT260149.1|Porcine deltacoronavirus|Sus scrofa|China|2018-05-25	F1596|Deltacoronavirus sp.|Larus dominicanus|Antarctica|2023-02-02	0.226252	77.3748	RdRp	Nucleotide
MT260150.1|Porcine deltacoronavirus|Sus scrofa|China|2018-06-05	F1596|Deltacoronavirus sp.|Larus dominicanus|Antarctica|2023-02-02	0.226252	77.3748	RdRp	Nucleotide
MH708123.1|Porcine deltacoronavirus|Sus scrofa|China|2018-03-20	F1596|Deltacoronavirus sp.|Larus dominicanus|Antarctica|2023-02-02	0.226252	77.3748	RdRp	Nucleotide
MH708125.1|Porcine deltacoronavirus|Sus scrofa|China|2018-03-20	F1596|Deltacoronavirus sp.|Larus dominicanus|Antarctica|2023-02-02	0.226252	77.3748	RdRp	Nucleotide
MH708124.1|Porcine deltacoronavirus|Sus scrofa|China|2018-03-20	F1596|Deltacoronavirus sp.|Larus dominicanus|Antarctica|2023-02-02	0.226252	77.3748	RdRp	Nucleotide
OR122654.1|Porcine deltacoronavirus|Sus scrofa|China|2022-10-20	F1596|Deltacoronavirus sp.|Larus dominicanus|Antarctica|2023-02-02	0.226252	77.3748	RdRp	Nucleotide
KY293678.1|Porcine deltacoronavirus|Sus scrofa|China|2016-05-23	F1596|Deltacoronavirus sp.|Larus dominicanus|Antarctica|2023-02-02	0.226252	77.3748	RdRp	Nucleotide
OP792038.1|Porcine deltacoronavirus|Sus scrofa|China|2020-12	F1596|Deltacoronavirus sp.|Larus dominicanus|Antarctica|2023-02-02	0.226252	77.3748	RdRp	Nucleotide
JQ065042.2|Porcine coronavirus HKU15|Sus scrofa|China|2009	F1596|Deltacoronavirus sp.|Larus dominicanus|Antarctica|2023-02-02	0.226252	77.3748	RdRp	Nucleotide
MK330604.1|Porcine deltacoronavirus|Sus scrofa|China|2017-02	F1596|Deltacoronavirus sp.|Larus dominicanus|Antarctica|2023-02-02	0.226252	77.3748	RdRp	Nucleotide
MK211169.1|Porcine deltacoronavirus|Sus scrofa|China|2017-12-24	F1596|Deltacoronavirus sp.|Larus dominicanus|Antarctica|2023-02-02	0.226252	77.3748	RdRp	Nucleotide
MZ388473.1|Porcine deltacoronavirus|Sus scrofa|China|2018-02-06	F1596|Deltacoronavirus sp.|Larus dominicanus|Antarctica|2023-02-02	0.226252	77.3748	RdRp	Nucleotide
MH118331.1|Porcine deltacoronavirus|Sus scrofa|Viet Nam|	F1596|Deltacoronavirus sp.|Larus dominicanus|Antarctica|2023-02-02	0.226252	77.3748	RdRp	Nucleotide
MH118333.1|Porcine deltacoronavirus|Sus scrofa|Viet Nam|	F1596|Deltacoronavirus sp.|Larus dominicanus|Antarctica|2023-02-02	0.226252	77.3748	RdRp	Nucleotide
KX998969.1|Porcine deltacoronavirus|Sus scrofa|Viet Nam|2015-12	F1596|Deltacoronavirus sp.|Larus dominicanus|Antarctica|2023-02-02	0.226252	77.3748	RdRp	Nucleotide
OR762053.2|Porcine deltacoronavirus|Sus scrofa|China|2022-06	F1596|Deltacoronavirus sp.|Larus dominicanus|Antarctica|2023-02-02	0.226252	77.3748	RdRp	Nucleotide
PP130097.1|Porcine deltacoronavirus||China|	F1596|Deltacoronavirus sp.|Larus dominicanus|Antarctica|2023-02-02	0.226252	77.3748	RdRp	Nucleotide
MN173782.1|Porcine deltacoronavirus||China|2018	F1596|Deltacoronavirus sp.|Larus dominicanus|Antarctica|2023-02-02	0.226252	77.3748	RdRp	Nucleotide
OQ102159.1|Deltacoronavirus sp.||China|2022-08-09	F1596|Deltacoronavirus sp.|Larus dominicanus|Antarctica|2023-02-02	0.226252	77.3748	RdRp	Nucleotide
F1596|Deltacoronavirus sp.|Larus dominicanus|Antarctica|2023-02-02	NC_016996.1|Common moorhen coronavirus HKU21|Gallinula chloropus|China|2007	0.226252	77.3748	RdRp	Nucleotide
F1596|Deltacoronavirus sp.|Larus dominicanus|Antarctica|2023-02-02	JQ065049.1|Common moorhen coronavirus HKU21|Gallinula chloropus|China|2007	0.226252	77.3748	RdRp	Nucleotide
MF948005.1|Porcine deltacoronavirus|Sus scrofa|China|2017-08-10	F1596|Deltacoronavirus sp.|Larus dominicanus|Antarctica|2023-02-02	0.224913	77.5087	RdRp	Nucleotide
KY293677.1|Porcine deltacoronavirus|Sus scrofa|China|2016-05-23	F1596|Deltacoronavirus sp.|Larus dominicanus|Antarctica|2023-02-02	0.224525	77.5475	RdRp	Nucleotide
OK649355.1|Porcine deltacoronavirus|Sus scrofa|China|2017-12-17	F1596|Deltacoronavirus sp.|Larus dominicanus|Antarctica|2023-02-02	0.224525	77.5475	RdRp	Nucleotide
MF431743.1|Porcine deltacoronavirus|Sus scrofa|China|2014	F1596|Deltacoronavirus sp.|Larus dominicanus|Antarctica|2023-02-02	0.224525	77.5475	RdRp	Nucleotide
MZ772936.1|Porcine deltacoronavirus|Sus scrofa|China|2016	F1596|Deltacoronavirus sp.|Larus dominicanus|Antarctica|2023-02-02	0.224525	77.5475	RdRp	Nucleotide
MG242062.1|Porcine deltacoronavirus|Sus scrofa|China|2017	F1596|Deltacoronavirus sp.|Larus dominicanus|Antarctica|2023-02-02	0.224525	77.5475	RdRp	Nucleotide
MN942260.2|Porcine deltacoronavirus|Sus scrofa|China|2015	F1596|Deltacoronavirus sp.|Larus dominicanus|Antarctica|2023-02-02	0.224525	77.5475	RdRp	Nucleotide
MK625638.1|Porcine deltacoronavirus|Sus scrofa|China|2018-10	F1596|Deltacoronavirus sp.|Larus dominicanus|Antarctica|2023-02-02	0.224525	77.5475	RdRp	Nucleotide
MH025762.1|Porcine deltacoronavirus|Sus scrofa|China|2016	F1596|Deltacoronavirus sp.|Larus dominicanus|Antarctica|2023-02-02	0.224525	77.5475	RdRp	Nucleotide
MK625639.1|Porcine deltacoronavirus|Sus scrofa|China|2018-10	F1596|Deltacoronavirus sp.|Larus dominicanus|Antarctica|2023-02-02	0.224525	77.5475	RdRp	Nucleotide
MH025763.1|Porcine deltacoronavirus|Sus scrofa|China|2016	F1596|Deltacoronavirus sp.|Larus dominicanus|Antarctica|2023-02-02	0.224525	77.5475	RdRp	Nucleotide
MK625640.1|Porcine deltacoronavirus|Sus scrofa|China|2018-10	F1596|Deltacoronavirus sp.|Larus dominicanus|Antarctica|2023-02-02	0.224525	77.5475	RdRp	Nucleotide
MH025764.1|Porcine deltacoronavirus|Sus scrofa|China|2016	F1596|Deltacoronavirus sp.|Larus dominicanus|Antarctica|2023-02-02	0.224525	77.5475	RdRp	Nucleotide
MK355396.1|Porcine deltacoronavirus|Sus scrofa|China|2016-02-20	F1596|Deltacoronavirus sp.|Larus dominicanus|Antarctica|2023-02-02	0.224525	77.5475	RdRp	Nucleotide
MF095123.1|Porcine deltacoronavirus|Sus scrofa|China|2017-02-15	F1596|Deltacoronavirus sp.|Larus dominicanus|Antarctica|2023-02-02	0.224525	77.5475	RdRp	Nucleotide
OP566509.1|Porcine deltacoronavirus|Sus scrofa|China|2016	F1596|Deltacoronavirus sp.|Larus dominicanus|Antarctica|2023-02-02	0.224525	77.5475	RdRp	Nucleotide
KU981061.1|Porcine deltacoronavirus||China|2015-07-18	F1596|Deltacoronavirus sp.|Larus dominicanus|Antarctica|2023-02-02	0.224525	77.5475	RdRp	Nucleotide
KU981059.1|Porcine deltacoronavirus|Sus scrofa|China|2015-02-16	F1596|Deltacoronavirus sp.|Larus dominicanus|Antarctica|2023-02-02	0.224525	77.5475	RdRp	Nucleotide
KU981060.1|Porcine deltacoronavirus||China|2015-04-15	F1596|Deltacoronavirus sp.|Larus dominicanus|Antarctica|2023-02-02	0.224525	77.5475	RdRp	Nucleotide
MN520194.1|Porcine deltacoronavirus||China|2018-10	F1596|Deltacoronavirus sp.|Larus dominicanus|Antarctica|2023-02-02	0.224525	77.5475	RdRp	Nucleotide
OQ473581.1|Porcine deltacoronavirus|Sus scrofa|China|2022	F1596|Deltacoronavirus sp.|Larus dominicanus|Antarctica|2023-02-02	0.224525	77.5475	RdRp	Nucleotide
MF041982.1|Porcine deltacoronavirus|Sus scrofa|China|2016-12-23	F1596|Deltacoronavirus sp.|Larus dominicanus|Antarctica|2023-02-02	0.224525	77.5475	RdRp	Nucleotide
KP757891.1|Porcine deltacoronavirus|Sus scrofa|China|2014-12-26	F1596|Deltacoronavirus sp.|Larus dominicanus|Antarctica|2023-02-02	0.224525	77.5475	RdRp	Nucleotide
KP757892.1|Porcine deltacoronavirus|Sus scrofa|China|2014-12-20	F1596|Deltacoronavirus sp.|Larus dominicanus|Antarctica|2023-02-02	0.224525	77.5475	RdRp	Nucleotide
KR131621.1|Porcine deltacoronavirus|Sus scrofa|China|2015-03	F1596|Deltacoronavirus sp.|Larus dominicanus|Antarctica|2023-02-02	0.224525	77.5475	RdRp	Nucleotide
PP998011.1|Porcine deltacoronavirus|Sus scrofa|China|2024-01	F1596|Deltacoronavirus sp.|Larus dominicanus|Antarctica|2023-02-02	0.224525	77.5475	RdRp	Nucleotide
OQ736716.1|Porcine deltacoronavirus|Sus scrofa|China|2022	F1596|Deltacoronavirus sp.|Larus dominicanus|Antarctica|2023-02-02	0.224525	77.5475	RdRp	Nucleotide
KY363867.1|Porcine deltacoronavirus|Sus scrofa|China|2016-03-18	F1596|Deltacoronavirus sp.|Larus dominicanus|Antarctica|2023-02-02	0.224525	77.5475	RdRp	Nucleotide
MF280390.1|Porcine deltacoronavirus|Sus scrofa|China|2016	F1596|Deltacoronavirus sp.|Larus dominicanus|Antarctica|2023-02-02	0.224525	77.5475	RdRp	Nucleotide
OR230676.1|Porcine deltacoronavirus|Sus scrofa|China|2017	F1596|Deltacoronavirus sp.|Larus dominicanus|Antarctica|2023-02-02	0.224525	77.5475	RdRp	Nucleotide
MN249445.1|Porcine deltacoronavirus|Sus scrofa|China|2017-12-11	F1596|Deltacoronavirus sp.|Larus dominicanus|Antarctica|2023-02-02	0.224525	77.5475	RdRp	Nucleotide
OQ790129.1|Porcine deltacoronavirus|Sus scrofa|China|2018-11-03	F1596|Deltacoronavirus sp.|Larus dominicanus|Antarctica|2023-02-02	0.224525	77.5475	RdRp	Nucleotide
OQ736717.1|Porcine deltacoronavirus|Sus scrofa|China|2021	F1596|Deltacoronavirus sp.|Larus dominicanus|Antarctica|2023-02-02	0.224525	77.5475	RdRp	Nucleotide
MT263013.1|Porcine deltacoronavirus|Sus scrofa|China|2017	F1596|Deltacoronavirus sp.|Larus dominicanus|Antarctica|2023-02-02	0.224525	77.5475	RdRp	Nucleotide
MN520205.1|Porcine deltacoronavirus||China|2019-03	F1596|Deltacoronavirus sp.|Larus dominicanus|Antarctica|2023-02-02	0.224525	77.5475	RdRp	Nucleotide
MN520206.1|Porcine deltacoronavirus||China|2019-03	F1596|Deltacoronavirus sp.|Larus dominicanus|Antarctica|2023-02-02	0.224525	77.5475	RdRp	Nucleotide
MH715491.1|Porcine deltacoronavirus|Sus scrofa|China|2016	F1596|Deltacoronavirus sp.|Larus dominicanus|Antarctica|2023-02-02	0.224525	77.5475	RdRp	Nucleotide
MN200481.1|Coronavirus HKU15|Sus scrofa|China|2018	F1596|Deltacoronavirus sp.|Larus dominicanus|Antarctica|2023-02-02	0.224525	77.5475	RdRp	Nucleotide
MN520195.1|Porcine deltacoronavirus||China|2018-03	F1596|Deltacoronavirus sp.|Larus dominicanus|Antarctica|2023-02-02	0.224525	77.5475	RdRp	Nucleotide
MN520197.1|Porcine deltacoronavirus||China|2018-04	F1596|Deltacoronavirus sp.|Larus dominicanus|Antarctica|2023-02-02	0.224525	77.5475	RdRp	Nucleotide
MN520196.1|Porcine deltacoronavirus||China|2018-03	F1596|Deltacoronavirus sp.|Larus dominicanus|Antarctica|2023-02-02	0.224525	77.5475	RdRp	Nucleotide
KJ462462.1|Porcine coronavirus HKU15|Sus scrofa|USA|2014-01-31	F1596|Deltacoronavirus sp.|Larus dominicanus|Antarctica|2023-02-02	0.224525	77.5475	RdRp	Nucleotide
LC260042.1|Porcine deltacoronavirus|Sus scrofa domesticus|Japan|2014-03	F1596|Deltacoronavirus sp.|Larus dominicanus|Antarctica|2023-02-02	0.224525	77.5475	RdRp	Nucleotide
KR265854.1|Porcine deltacoronavirus|Sus scrofa|USA|2014-05-21	F1596|Deltacoronavirus sp.|Larus dominicanus|Antarctica|2023-02-02	0.224525	77.5475	RdRp	Nucleotide
KR265855.1|Porcine deltacoronavirus|Sus scrofa|USA|2014-05-21	F1596|Deltacoronavirus sp.|Larus dominicanus|Antarctica|2023-02-02	0.224525	77.5475	RdRp	Nucleotide
KJ601779.1|Deltacoronavirus PDCoV/USA/Illinois136/2014|Sus scrofa|USA|2014-01-11	F1596|Deltacoronavirus sp.|Larus dominicanus|Antarctica|2023-02-02	0.224525	77.5475	RdRp	Nucleotide
KJ481931.1|Deltacoronavirus PDCoV/USA/Illinois121/2014|Sus scrofa|USA|2014-01-04	F1596|Deltacoronavirus sp.|Larus dominicanus|Antarctica|2023-02-02	0.224525	77.5475	RdRp	Nucleotide
MW685623.1|Porcine deltacoronavirus|Homo sapiens|Haiti|2015-03-16	F1596|Deltacoronavirus sp.|Larus dominicanus|Antarctica|2023-02-02	0.224525	77.5475	RdRp	Nucleotide
MK993519.1|Porcine deltacoronavirus|Sus scrofa|China|2019-01	F1596|Deltacoronavirus sp.|Larus dominicanus|Antarctica|2023-02-02	0.224525	77.5475	RdRp	Nucleotide
ON859973.1|Porcine deltacoronavirus|Sus scrofa|China|2021-01-20	F1596|Deltacoronavirus sp.|Larus dominicanus|Antarctica|2023-02-02	0.224525	77.5475	RdRp	Nucleotide
KT266822.1|Porcine deltacoronavirus|Sus scrofa|China|2012	F1596|Deltacoronavirus sp.|Larus dominicanus|Antarctica|2023-02-02	0.224525	77.5475	RdRp	Nucleotide
KJ569769.1|Porcine coronavirus HKU15|Sus scrofa|USA|2014-02-13	F1596|Deltacoronavirus sp.|Larus dominicanus|Antarctica|2023-02-02	0.224525	77.5475	RdRp	Nucleotide
LC260045.1|Porcine deltacoronavirus|Sus scrofa domesticus|Japan|2016-09	F1596|Deltacoronavirus sp.|Larus dominicanus|Antarctica|2023-02-02	0.224525	77.5475	RdRp	Nucleotide
MT663769.1|Porcine deltacoronavirus|Sus scrofa|China|2019-07-23	F1596|Deltacoronavirus sp.|Larus dominicanus|Antarctica|2023-02-02	0.224525	77.5475	RdRp	Nucleotide
MK330605.1|Porcine deltacoronavirus|Sus scrofa|China|2018-01	F1596|Deltacoronavirus sp.|Larus dominicanus|Antarctica|2023-02-02	0.224525	77.5475	RdRp	Nucleotide
MK005882.1|Porcine deltacoronavirus|Sus scrofa|China|2018-03	F1596|Deltacoronavirus sp.|Larus dominicanus|Antarctica|2023-02-02	0.224525	77.5475	RdRp	Nucleotide
OM047182.1|Porcine deltacoronavirus|Sus scrofa|China|2021-04-02	F1596|Deltacoronavirus sp.|Larus dominicanus|Antarctica|2023-02-02	0.224525	77.5475	RdRp	Nucleotide
OL900393.1|Porcine deltacoronavirus|Sus scrofa|China|2021-04-02	F1596|Deltacoronavirus sp.|Larus dominicanus|Antarctica|2023-02-02	0.224525	77.5475	RdRp	Nucleotide
OQ551110.1|Porcine deltacoronavirus|Sus scrofa|China|2018-02-27	F1596|Deltacoronavirus sp.|Larus dominicanus|Antarctica|2023-02-02	0.224525	77.5475	RdRp	Nucleotide
KU984334.1|Porcine deltacoronavirus|Sus scrofa|Thailand|2015-11	F1596|Deltacoronavirus sp.|Larus dominicanus|Antarctica|2023-02-02	0.224525	77.5475	RdRp	Nucleotide
KX118627.1|Porcine deltacoronavirus|Sus scrofa|Laos|2016-01-20	F1596|Deltacoronavirus sp.|Larus dominicanus|Antarctica|2023-02-02	0.224525	77.5475	RdRp	Nucleotide
MH700629.1|Porcine deltacoronavirus|Sus scrofa||	F1596|Deltacoronavirus sp.|Larus dominicanus|Antarctica|2023-02-02	0.224525	77.5475	RdRp	Nucleotide
MH118332.1|Porcine deltacoronavirus|Sus scrofa|Viet Nam|	F1596|Deltacoronavirus sp.|Larus dominicanus|Antarctica|2023-02-02	0.224525	77.5475	RdRp	Nucleotide
KU051641.1|Porcine deltacoronavirus|Sus scrofa|Thailand|2015-06-10	F1596|Deltacoronavirus sp.|Larus dominicanus|Antarctica|2023-02-02	0.224525	77.5475	RdRp	Nucleotide
MZ802776.1|Porcine deltacoronavirus|Sus scrofa|Viet Nam|2016-03	F1596|Deltacoronavirus sp.|Larus dominicanus|Antarctica|2023-02-02	0.224525	77.5475	RdRp	Nucleotide
MZ802775.1|Porcine deltacoronavirus|Sus scrofa|Thailand|2016-01	F1596|Deltacoronavirus sp.|Larus dominicanus|Antarctica|2023-02-02	0.224525	77.5475	RdRp	Nucleotide
KU051649.1|Porcine deltacoronavirus|Sus scrofa|Thailand|2015-06-30	F1596|Deltacoronavirus sp.|Larus dominicanus|Antarctica|2023-02-02	0.224525	77.5475	RdRp	Nucleotide
F1596|Deltacoronavirus sp.|Larus dominicanus|Antarctica|2023-02-02	MT138106.1|Deltacoronavirus sp.|Aves|China|2018	0.224525	77.5475	RdRp	Nucleotide
KU665558.1|Porcine deltacoronavirus||China|2014-06-26	F1596|Deltacoronavirus sp.|Larus dominicanus|Antarctica|2023-02-02	0.222798	77.7202	RdRp	Nucleotide
MN520201.1|Porcine deltacoronavirus||China|2018	F1596|Deltacoronavirus sp.|Larus dominicanus|Antarctica|2023-02-02	0.222798	77.7202	RdRp	Nucleotide
KY513725.1|Porcine deltacoronavirus|Sus scrofa|China|2014	F1596|Deltacoronavirus sp.|Larus dominicanus|Antarctica|2023-02-02	0.222798	77.7202	RdRp	Nucleotide
KY065120.1|Porcine deltacoronavirus|Sus scrofa|China|2016	F1596|Deltacoronavirus sp.|Larus dominicanus|Antarctica|2023-02-02	0.222798	77.7202	RdRp	Nucleotide
MW685622.1|Porcine deltacoronavirus|Homo sapiens|Haiti|2014-12-15	F1596|Deltacoronavirus sp.|Larus dominicanus|Antarctica|2023-02-02	0.222798	77.7202	RdRp	Nucleotide
MW685624.1|Porcine deltacoronavirus|Homo sapiens|Haiti|2015-04-13	F1596|Deltacoronavirus sp.|Larus dominicanus|Antarctica|2023-02-02	0.222798	77.7202	RdRp	Nucleotide
MN520207.1|Porcine deltacoronavirus||China|2018-10	F1596|Deltacoronavirus sp.|Larus dominicanus|Antarctica|2023-02-02	0.222798	77.7202	RdRp	Nucleotide
MN520208.1|Porcine deltacoronavirus||China|2018-07	F1596|Deltacoronavirus sp.|Larus dominicanus|Antarctica|2023-02-02	0.222798	77.7202	RdRp	Nucleotide
MW854634.1|Porcine deltacoronavirus|Sus scrofa|Taiwan|2015-06	F1596|Deltacoronavirus sp.|Larus dominicanus|Antarctica|2023-02-02	0.222798	77.7202	RdRp	Nucleotide
KU981062.1|Porcine deltacoronavirus||China|2015-12-30	F1596|Deltacoronavirus sp.|Larus dominicanus|Antarctica|2023-02-02	0.222798	77.7202	RdRp	Nucleotide
ON494594.1|Porcine deltacoronavirus|Sus scrofa|China|2018-02-15	F1596|Deltacoronavirus sp.|Larus dominicanus|Antarctica|2023-02-02	0.222798	77.7202	RdRp	Nucleotide
MN520204.1|Porcine deltacoronavirus||China|2018-05	F1596|Deltacoronavirus sp.|Larus dominicanus|Antarctica|2023-02-02	0.222798	77.7202	RdRp	Nucleotide
NC_039208.1|Porcine coronavirus HKU15|Sus scrofa|China|2010	F1596|Deltacoronavirus sp.|Larus dominicanus|Antarctica|2023-02-02	0.222798	77.7202	RdRp	Nucleotide
JQ065043.2|Porcine coronavirus HKU15|Sus scrofa|China|2010	F1596|Deltacoronavirus sp.|Larus dominicanus|Antarctica|2023-02-02	0.222798	77.7202	RdRp	Nucleotide
KJ601780.1|Deltacoronavirus PDCoV/USA/Ohio137/2014|Sus scrofa|USA|2014-01-26	F1596|Deltacoronavirus sp.|Larus dominicanus|Antarctica|2023-02-02	0.222798	77.7202	RdRp	Nucleotide
MG837130.1|Porcine deltacoronavirus|Sus scrofa|South Korea|2016-11	F1596|Deltacoronavirus sp.|Larus dominicanus|Antarctica|2023-02-02	0.222798	77.7202	RdRp	Nucleotide
MG837131.1|Porcine deltacoronavirus|Sus scrofa|South Korea|2016-11	F1596|Deltacoronavirus sp.|Larus dominicanus|Antarctica|2023-02-02	0.222798	77.7202	RdRp	Nucleotide
KP981395.1|Porcine deltacoronavirus||USA|	F1596|Deltacoronavirus sp.|Larus dominicanus|Antarctica|2023-02-02	0.222798	77.7202	RdRp	Nucleotide
KM012168.1|Porcine coronavirus HKU15|Sus scrofa|USA|2014-03-17	F1596|Deltacoronavirus sp.|Larus dominicanus|Antarctica|2023-02-02	0.222798	77.7202	RdRp	Nucleotide
KY364365.1|Porcine deltacoronavirus|Sus scrofa|South Korea|2014-07	F1596|Deltacoronavirus sp.|Larus dominicanus|Antarctica|2023-02-02	0.222798	77.7202	RdRp	Nucleotide
MW196362.1|Porcine deltacoronavirus|Sus scrofa|USA|2019	F1596|Deltacoronavirus sp.|Larus dominicanus|Antarctica|2023-02-02	0.222798	77.7202	RdRp	Nucleotide
KR265849.1|Porcine deltacoronavirus|Sus scrofa|USA|2014-04-02	F1596|Deltacoronavirus sp.|Larus dominicanus|Antarctica|2023-02-02	0.222798	77.7202	RdRp	Nucleotide
KR265850.1|Porcine deltacoronavirus|Sus scrofa|USA|2014-04-02	F1596|Deltacoronavirus sp.|Larus dominicanus|Antarctica|2023-02-02	0.222798	77.7202	RdRp	Nucleotide
KJ584358.1|Porcine coronavirus HKU15|Sus scrofa|USA|2014-02-18	F1596|Deltacoronavirus sp.|Larus dominicanus|Antarctica|2023-02-02	0.222798	77.7202	RdRp	Nucleotide
KR265851.1|Porcine deltacoronavirus|Sus scrofa|USA|2014-05-13	F1596|Deltacoronavirus sp.|Larus dominicanus|Antarctica|2023-02-02	0.222798	77.7202	RdRp	Nucleotide
MT227371.1|Porcine deltacoronavirus|Sus scrofa|Peru|2019-10	F1596|Deltacoronavirus sp.|Larus dominicanus|Antarctica|2023-02-02	0.222798	77.7202	RdRp	Nucleotide
KR265853.1|Porcine deltacoronavirus|Sus scrofa|USA|2013-10-14	F1596|Deltacoronavirus sp.|Larus dominicanus|Antarctica|2023-02-02	0.222798	77.7202	RdRp	Nucleotide
KR265852.1|Porcine deltacoronavirus|Sus scrofa|USA|2014-04-21	F1596|Deltacoronavirus sp.|Larus dominicanus|Antarctica|2023-02-02	0.222798	77.7202	RdRp	Nucleotide
KR265859.1|Porcine deltacoronavirus|Sus scrofa|USA|2014-02-11	F1596|Deltacoronavirus sp.|Larus dominicanus|Antarctica|2023-02-02	0.222798	77.7202	RdRp	Nucleotide
KJ584357.1|Porcine coronavirus HKU15|Sus scrofa|USA|2014-03-07	F1596|Deltacoronavirus sp.|Larus dominicanus|Antarctica|2023-02-02	0.222798	77.7202	RdRp	Nucleotide
LC260044.1|Porcine deltacoronavirus|Sus scrofa domesticus|Japan|2014-12	F1596|Deltacoronavirus sp.|Larus dominicanus|Antarctica|2023-02-02	0.222798	77.7202	RdRp	Nucleotide
KJ601777.1|Deltacoronavirus PDCoV/USA/Illinois133/2014|Sus scrofa|USA|2014-01-08	F1596|Deltacoronavirus sp.|Larus dominicanus|Antarctica|2023-02-02	0.222798	77.7202	RdRp	Nucleotide
KJ601778.1|Deltacoronavirus PDCoV/USA/Illinois134/2014|Sus scrofa|USA|2014-01-08	F1596|Deltacoronavirus sp.|Larus dominicanus|Antarctica|2023-02-02	0.222798	77.7202	RdRp	Nucleotide
KR265860.1|Porcine deltacoronavirus|Sus scrofa|USA|2014-02-05	F1596|Deltacoronavirus sp.|Larus dominicanus|Antarctica|2023-02-02	0.222798	77.7202	RdRp	Nucleotide
KR265861.1|Porcine deltacoronavirus|Sus scrofa|USA|2014-02-05	F1596|Deltacoronavirus sp.|Larus dominicanus|Antarctica|2023-02-02	0.222798	77.7202	RdRp	Nucleotide
KJ584359.1|Porcine coronavirus HKU15|Sus scrofa|USA|2014-02-21	F1596|Deltacoronavirus sp.|Larus dominicanus|Antarctica|2023-02-02	0.222798	77.7202	RdRp	Nucleotide
KJ620016.1|Porcine coronavirus HKU15|Sus scrofa|USA|2014-03-18	F1596|Deltacoronavirus sp.|Larus dominicanus|Antarctica|2023-02-02	0.222798	77.7202	RdRp	Nucleotide
KJ567050.1|Porcine deltacoronavirus 8734/USA-IA/2014|Sus scrofa|USA|2014-02-20	F1596|Deltacoronavirus sp.|Larus dominicanus|Antarctica|2023-02-02	0.222798	77.7202	RdRp	Nucleotide
LC260043.1|Porcine deltacoronavirus|Sus scrofa domesticus|Japan|2014-08	F1596|Deltacoronavirus sp.|Larus dominicanus|Antarctica|2023-02-02	0.222798	77.7202	RdRp	Nucleotide
KT381613.1|Porcine coronavirus HKU15|Sus scrofa|USA|2014-05-07	F1596|Deltacoronavirus sp.|Larus dominicanus|Antarctica|2023-02-02	0.222798	77.7202	RdRp	Nucleotide
KR265864.1|Porcine deltacoronavirus|Sus scrofa|USA|2014-03-14	F1596|Deltacoronavirus sp.|Larus dominicanus|Antarctica|2023-02-02	0.222798	77.7202	RdRp	Nucleotide
MZ291567.1|Porcine deltacoronavirus|Sus scrofa|USA|2014	F1596|Deltacoronavirus sp.|Larus dominicanus|Antarctica|2023-02-02	0.222798	77.7202	RdRp	Nucleotide
KR265863.1|Porcine deltacoronavirus|Sus scrofa|USA|2014-03-27	F1596|Deltacoronavirus sp.|Larus dominicanus|Antarctica|2023-02-02	0.222798	77.7202	RdRp	Nucleotide
KR265862.1|Porcine deltacoronavirus|Sus scrofa|USA|2014-03-26	F1596|Deltacoronavirus sp.|Larus dominicanus|Antarctica|2023-02-02	0.222798	77.7202	RdRp	Nucleotide
KJ769231.1|Swine deltacoronavirus OhioCVM1/2014|Sus scrofa|USA|2014-03-01	F1596|Deltacoronavirus sp.|Larus dominicanus|Antarctica|2023-02-02	0.222798	77.7202	RdRp	Nucleotide
KR265858.1|Porcine deltacoronavirus|Sus scrofa|USA|2014-05-06	F1596|Deltacoronavirus sp.|Larus dominicanus|Antarctica|2023-02-02	0.222798	77.7202	RdRp	Nucleotide
MN520198.1|Porcine deltacoronavirus||China|2019	F1596|Deltacoronavirus sp.|Larus dominicanus|Antarctica|2023-02-02	0.222798	77.7202	RdRp	Nucleotide
KR265865.1|Porcine deltacoronavirus|Sus scrofa|USA|2014-06-05	F1596|Deltacoronavirus sp.|Larus dominicanus|Antarctica|2023-02-02	0.222798	77.7202	RdRp	Nucleotide
KR150443.1|Porcine deltacoronavirus|Sus scrofa|USA|2015-03-24	F1596|Deltacoronavirus sp.|Larus dominicanus|Antarctica|2023-02-02	0.222798	77.7202	RdRp	Nucleotide
MN520191.1|Porcine deltacoronavirus||China|2019	F1596|Deltacoronavirus sp.|Larus dominicanus|Antarctica|2023-02-02	0.222798	77.7202	RdRp	Nucleotide
KX022604.1|Porcine deltacoronavirus|Sus scrofa|USA|2015-11-27	F1596|Deltacoronavirus sp.|Larus dominicanus|Antarctica|2023-02-02	0.222798	77.7202	RdRp	Nucleotide
KX022602.1|Porcine deltacoronavirus|Sus scrofa|USA|2015-10-15	F1596|Deltacoronavirus sp.|Larus dominicanus|Antarctica|2023-02-02	0.222798	77.7202	RdRp	Nucleotide
KX022605.1|Porcine deltacoronavirus|Sus scrofa|USA|2015-12-21	F1596|Deltacoronavirus sp.|Larus dominicanus|Antarctica|2023-02-02	0.222798	77.7202	RdRp	Nucleotide
KX022603.1|Porcine deltacoronavirus|Sus scrofa|USA|2015-12-18	F1596|Deltacoronavirus sp.|Larus dominicanus|Antarctica|2023-02-02	0.222798	77.7202	RdRp	Nucleotide
OQ566227.1|Porcine deltacoronavirus|Sus scrofa|South Korea|2021	F1596|Deltacoronavirus sp.|Larus dominicanus|Antarctica|2023-02-02	0.222798	77.7202	RdRp	Nucleotide
OQ566228.1|Porcine deltacoronavirus|Sus scrofa|South Korea|2021	F1596|Deltacoronavirus sp.|Larus dominicanus|Antarctica|2023-02-02	0.222798	77.7202	RdRp	Nucleotide
OQ566226.1|Porcine deltacoronavirus|Sus scrofa|South Korea|2021	F1596|Deltacoronavirus sp.|Larus dominicanus|Antarctica|2023-02-02	0.222798	77.7202	RdRp	Nucleotide
KR265856.1|Porcine deltacoronavirus|Sus scrofa|USA|2014-02-23	F1596|Deltacoronavirus sp.|Larus dominicanus|Antarctica|2023-02-02	0.222798	77.7202	RdRp	Nucleotide
KR265857.1|Porcine deltacoronavirus|Sus scrofa|USA|2014-02-23	F1596|Deltacoronavirus sp.|Larus dominicanus|Antarctica|2023-02-02	0.222798	77.7202	RdRp	Nucleotide
KR265847.1|Porcine deltacoronavirus|Sus scrofa|USA|2014-03-06	F1596|Deltacoronavirus sp.|Larus dominicanus|Antarctica|2023-02-02	0.222798	77.7202	RdRp	Nucleotide
KR265848.1|Porcine deltacoronavirus|Sus scrofa|USA|2014-03-14	F1596|Deltacoronavirus sp.|Larus dominicanus|Antarctica|2023-02-02	0.222798	77.7202	RdRp	Nucleotide
KJ584356.1|Porcine coronavirus HKU15|Sus scrofa|USA|2014-02-20	F1596|Deltacoronavirus sp.|Larus dominicanus|Antarctica|2023-02-02	0.222798	77.7202	RdRp	Nucleotide
KT336560.1|Porcine deltacoronavirus|Sus scrofa|China|2014-11-24	F1596|Deltacoronavirus sp.|Larus dominicanus|Antarctica|2023-02-02	0.222798	77.7202	RdRp	Nucleotide
LC260038.1|Porcine deltacoronavirus|Sus scrofa domesticus|Japan|2014-05	F1596|Deltacoronavirus sp.|Larus dominicanus|Antarctica|2023-02-02	0.222798	77.7202	RdRp	Nucleotide
LC260041.1|Porcine deltacoronavirus|Sus scrofa domesticus|Japan|2014-05	F1596|Deltacoronavirus sp.|Larus dominicanus|Antarctica|2023-02-02	0.222798	77.7202	RdRp	Nucleotide
KM820765.1|Porcine deltacoronavirus KNU14-04|Sus scrofa|South Korea|2014-04	F1596|Deltacoronavirus sp.|Larus dominicanus|Antarctica|2023-02-02	0.222798	77.7202	RdRp	Nucleotide
KY354363.1|Porcine deltacoronavirus|Sus scrofa|South Korea|2016-04-01	F1596|Deltacoronavirus sp.|Larus dominicanus|Antarctica|2023-02-02	0.222798	77.7202	RdRp	Nucleotide
KY354364.1|Porcine deltacoronavirus|Sus scrofa|South Korea|2016-04-01	F1596|Deltacoronavirus sp.|Larus dominicanus|Antarctica|2023-02-02	0.222798	77.7202	RdRp	Nucleotide
MK572803.1|Porcine deltacoronavirus|Sus scrofa|China|2017-06	F1596|Deltacoronavirus sp.|Larus dominicanus|Antarctica|2023-02-02	0.222798	77.7202	RdRp	Nucleotide
OR672111.1|Porcine deltacoronavirus|Sus scrofa|China|2023	F1596|Deltacoronavirus sp.|Larus dominicanus|Antarctica|2023-02-02	0.222798	77.7202	RdRp	Nucleotide
KY513724.1|Porcine deltacoronavirus|Sus scrofa|China|2014	F1596|Deltacoronavirus sp.|Larus dominicanus|Antarctica|2023-02-02	0.222798	77.7202	RdRp	Nucleotide
KX361343.1|Porcine deltacoronavirus|Sus scrofa|Thailand|2013-02	F1596|Deltacoronavirus sp.|Larus dominicanus|Antarctica|2023-02-02	0.222798	77.7202	RdRp	Nucleotide
MZ802777.1|Porcine deltacoronavirus|Sus scrofa|Thailand|2016-05	F1596|Deltacoronavirus sp.|Larus dominicanus|Antarctica|2023-02-02	0.222798	77.7202	RdRp	Nucleotide
KX361344.1|Porcine deltacoronavirus|Sus scrofa|Thailand|2013-03	F1596|Deltacoronavirus sp.|Larus dominicanus|Antarctica|2023-02-02	0.222798	77.7202	RdRp	Nucleotide
LC364345.1|Quail coronavirus UAE-HKU30|Galliformes|United Arab Emirates|2013-06-23	F1596|Deltacoronavirus sp.|Larus dominicanus|Antarctica|2023-02-02	0.222798	77.7202	RdRp	Nucleotide
MN520202.1|Porcine deltacoronavirus||China|2018-05	F1596|Deltacoronavirus sp.|Larus dominicanus|Antarctica|2023-02-02	0.221071	77.8929	RdRp	Nucleotide
ON936274.1|Porcine deltacoronavirus|Sus scrofa|China|2020	F1596|Deltacoronavirus sp.|Larus dominicanus|Antarctica|2023-02-02	0.221071	77.8929	RdRp	Nucleotide
ON936275.1|Porcine deltacoronavirus|Sus scrofa|China|2020	F1596|Deltacoronavirus sp.|Larus dominicanus|Antarctica|2023-02-02	0.221071	77.8929	RdRp	Nucleotide
OK546242.1|Porcine deltacoronavirus|Sus scrofa|China|2020	F1596|Deltacoronavirus sp.|Larus dominicanus|Antarctica|2023-02-02	0.221071	77.8929	RdRp	Nucleotide
OQ790128.1|Porcine deltacoronavirus|Sus scrofa|China|2023-02-15	F1596|Deltacoronavirus sp.|Larus dominicanus|Antarctica|2023-02-02	0.221071	77.8929	RdRp	Nucleotide
OR269935.1|Porcine deltacoronavirus|Sus scrofa|China|2023-05-15	F1596|Deltacoronavirus sp.|Larus dominicanus|Antarctica|2023-02-02	0.221071	77.8929	RdRp	Nucleotide
OQ718500.1|Porcine deltacoronavirus|Sus scrofa|South Korea|2022	F1596|Deltacoronavirus sp.|Larus dominicanus|Antarctica|2023-02-02	0.221071	77.8929	RdRp	Nucleotide
KJ584355.1|Porcine coronavirus HKU15|Sus scrofa|USA|2014-02-12	F1596|Deltacoronavirus sp.|Larus dominicanus|Antarctica|2023-02-02	0.221071	77.8929	RdRp	Nucleotide
LC216915.1|Coronavirus HKU15|Sus scrofa domesticus|Hong Kong|2014-02-13	F1596|Deltacoronavirus sp.|Larus dominicanus|Antarctica|2023-02-02	0.221071	77.8929	RdRp	Nucleotide
LC260039.1|Porcine deltacoronavirus|Sus scrofa domesticus|Japan|2014-05	F1596|Deltacoronavirus sp.|Larus dominicanus|Antarctica|2023-02-02	0.221071	77.8929	RdRp	Nucleotide
LC260040.1|Porcine deltacoronavirus|Sus scrofa domesticus|Japan|2014-05	F1596|Deltacoronavirus sp.|Larus dominicanus|Antarctica|2023-02-02	0.221071	77.8929	RdRp	Nucleotide
PP998010.1|Porcine deltacoronavirus|Sus scrofa|China|2023-02	F1596|Deltacoronavirus sp.|Larus dominicanus|Antarctica|2023-02-02	0.221071	77.8929	RdRp	Nucleotide
OQ547740.1|Porcine deltacoronavirus|Sus scrofa|China|2021	F1596|Deltacoronavirus sp.|Larus dominicanus|Antarctica|2023-02-02	0.221071	77.8929	RdRp	Nucleotide
KY363868.1|Porcine deltacoronavirus|Sus scrofa|China|2016-01-05	F1596|Deltacoronavirus sp.|Larus dominicanus|Antarctica|2023-02-02	0.221071	77.8929	RdRp	Nucleotide
MZ802955.1|Porcine deltacoronavirus|Sus scrofa|China|2020-09	F1596|Deltacoronavirus sp.|Larus dominicanus|Antarctica|2023-02-02	0.221071	77.8929	RdRp	Nucleotide
MN781985.1|Porcine deltacoronavirus|Sus scrofa|China|	F1596|Deltacoronavirus sp.|Larus dominicanus|Antarctica|2023-02-02	0.221071	77.8929	RdRp	Nucleotide
MW816149.1|Porcine deltacoronavirus|Sus scrofa|China|2018	F1596|Deltacoronavirus sp.|Larus dominicanus|Antarctica|2023-02-02	0.221071	77.8929	RdRp	Nucleotide
MF431742.1|Porcine deltacoronavirus|Sus scrofa|China|2015	F1596|Deltacoronavirus sp.|Larus dominicanus|Antarctica|2023-02-02	0.221071	77.8929	RdRp	Nucleotide
ON968724.1|Porcine deltacoronavirus|Sus scrofa|China|2022-03-20	F1596|Deltacoronavirus sp.|Larus dominicanus|Antarctica|2023-02-02	0.219344	78.0656	RdRp	Nucleotide
OM777140.1|Porcine deltacoronavirus|Sus scrofa|Taiwan|2021	F1596|Deltacoronavirus sp.|Larus dominicanus|Antarctica|2023-02-02	0.219344	78.0656	RdRp	Nucleotide
OP501870.1|Porcine deltacoronavirus|Sus scrofa|China|2022-05-10	F1596|Deltacoronavirus sp.|Larus dominicanus|Antarctica|2023-02-02	0.219344	78.0656	RdRp	Nucleotide
F1596|Deltacoronavirus sp.|Larus dominicanus|Antarctica|2023-02-02	NC_011549.1|Thrush coronavirus HKU12-600|Turdus hortulorum|Hong Kong|2007-01	0.219344	78.0656	RdRp	Nucleotide
F1596|Deltacoronavirus sp.|Larus dominicanus|Antarctica|2023-02-02	FJ376621.1|Thrush coronavirus HKU12-600|Turdus hortulorum|Hong Kong|2007-01	0.219344	78.0656	RdRp	Nucleotide
OM256446.1|Porcine deltacoronavirus|Sus scrofa|China|2021-11	F1596|Deltacoronavirus sp.|Larus dominicanus|Antarctica|2023-02-02	0.217617	78.2383	RdRp	Nucleotide
NC_011550.1|Munia coronavirus HKU13-3514|Lonchura striata|Hong Kong|2007-04	F1596|Deltacoronavirus sp.|Larus dominicanus|Antarctica|2023-02-02	0.217617	78.2383	RdRp	Nucleotide
FJ376622.1|Munia coronavirus HKU13-3514|Lonchura striata|Hong Kong|2007-04	F1596|Deltacoronavirus sp.|Larus dominicanus|Antarctica|2023-02-02	0.217617	78.2383	RdRp	Nucleotide
F1596|Deltacoronavirus sp.|Larus dominicanus|Antarctica|2023-02-02	MT138109.1|Deltacoronavirus sp.|Aves|China|2018	0.217617	78.2383	RdRp	Nucleotide
MT138107.1|Deltacoronavirus sp.|Aves|China|2018	F1596|Deltacoronavirus sp.|Larus dominicanus|Antarctica|2023-02-02	0.214162	78.5838	RdRp	Nucleotide
MT215336.1|Montifringilla taczanowskii coronavirus N|Onychostruthus taczanowskii|China|2019-07	F1596|Deltacoronavirus sp.|Larus dominicanus|Antarctica|2023-02-02	0.208981	79.1019	RdRp	Nucleotide
MT215337.1|Montifringilla taczanowskii coronavirus HM|Marmota himalayana|China|2019-07	F1596|Deltacoronavirus sp.|Larus dominicanus|Antarctica|2023-02-02	0.208981	79.1019	RdRp	Nucleotide
MT138108.1|Deltacoronavirus sp.|Aves|China|2018	F1596|Deltacoronavirus sp.|Larus dominicanus|Antarctica|2023-02-02	0.208981	79.1019	RdRp	Nucleotide
MT138105.1|Deltacoronavirus sp.|Aves|China|2018	F1596|Deltacoronavirus sp.|Larus dominicanus|Antarctica|2023-02-02	0.208981	79.1019	RdRp	Nucleotide
MT138104.1|Deltacoronavirus sp.|||2018	F1596|Deltacoronavirus sp.|Larus dominicanus|Antarctica|2023-02-02	0.208981	79.1019	RdRp	Nucleotide
F1596|Deltacoronavirus sp.|Larus dominicanus|Antarctica|2023-02-02	FJ376620.1|Bulbul coronavirus HKU11-796|Pycnonotus sinensis|Hong Kong|2007-01	0.202073	79.7927	RdRp	Nucleotide
F1596|Deltacoronavirus sp.|Larus dominicanus|Antarctica|2023-02-02	NC_011547.1|Bulbul coronavirus HKU11-934|Pycnonotus jocosus|Hong Kong|2007-01	0.200345	79.9655	RdRp	Nucleotide
F1596|Deltacoronavirus sp.|Larus dominicanus|Antarctica|2023-02-02	FJ376619.2|Bulbul coronavirus HKU11-934|Pycnonotus jocosus|Hong Kong|2007-01	0.200345	79.9655	RdRp	Nucleotide
F1596|Deltacoronavirus sp.|Larus dominicanus|Antarctica|2023-02-02	NC_016991.1|White-eye coronavirus HKU16|Zosteropidae|China|2007	0.157168	84.2832	RdRp	Nucleotide
F1596|Deltacoronavirus sp.|Larus dominicanus|Antarctica|2023-02-02	JQ065044.1|White-eye coronavirus HKU16|Zosteropidae|China|2007	0.157168	84.2832	RdRp	Nucleotide
LC364342.1|Falcon coronavirus UAE-HKU27|Falco|United Arab Emirates|2013-12-05	F1596|Deltacoronavirus sp.|Larus dominicanus|Antarctica|2023-02-02	0.0552677	94.4732	RdRp	Nucleotide
MK617500.1|Deltacoronavirus sp.|Chroicocephalus ridibundus|Poland|2013-11-28	F1596|Deltacoronavirus sp.|Larus dominicanus|Antarctica|2023-02-02	0.0529661	94.7034	RdRp	Nucleotide
MK617497.1|Deltacoronavirus sp.|Chroicocephalus ridibundus|Poland|2009-11-13	F1596|Deltacoronavirus sp.|Larus dominicanus|Antarctica|2023-02-02	0.0521739	94.7826	RdRp	Nucleotide
LC364343.1|Houbara coronavirus UAE-HKU28|Chlamydotis|United Arab Emirates|2013-04-07	F1596|Deltacoronavirus sp.|Larus dominicanus|Antarctica|2023-02-02	0.0500864	94.9914	RdRp	Nucleotide
LC364344.1|Pigeon coronavirus UAE-HKU29|Columbidae|United Arab Emirates|2017-03-28	F1596|Deltacoronavirus sp.|Larus dominicanus|Antarctica|2023-02-02	0.0500864	94.9914	RdRp	Nucleotide
MK204388.1|Avian coronavirus MW05|Calidris acuminata|Australia|2012	F1596|Deltacoronavirus sp.|Larus dominicanus|Antarctica|2023-02-02	0.0500864	94.9914	RdRp	Nucleotide
OL311152.1|Deltacoronavirus sp.|Chroicocephalus ridibundus|China|2021-03-03	F1596|Deltacoronavirus sp.|Larus dominicanus|Antarctica|2023-02-02	0.0466321	95.3368	RdRp	Nucleotide
OQ535492.1|black-headed gull deltacoronavirus|Chroicocephalus ridibundus|Poland|2017-12-03	F1596|Deltacoronavirus sp.|Larus dominicanus|Antarctica|2023-02-02	0.0431779	95.6822	RdRp	Nucleotide
OL311150.1|Deltacoronavirus sp.|Chroicocephalus ridibundus|China|2021-03-03	F1596|Deltacoronavirus sp.|Larus dominicanus|Antarctica|2023-02-02	0.0431779	95.6822	RdRp	Nucleotide
OL311151.1|Deltacoronavirus sp.|Chroicocephalus ridibundus|China|2021-03-03	F1596|Deltacoronavirus sp.|Larus dominicanus|Antarctica|2023-02-02	0.0431779	95.6822	RdRp	Nucleotide
OQ535490.1|black-headed gull deltacoronavirus|Chroicocephalus ridibundus|Poland|2018-06-12	F1596|Deltacoronavirus sp.|Larus dominicanus|Antarctica|2023-02-02	0.0414508	95.8549	RdRp	Nucleotide
OQ535493.1|common gull deltacoronavirus|Larus canus|Poland|2019-01-10	F1596|Deltacoronavirus sp.|Larus dominicanus|Antarctica|2023-02-02	0.0345423	96.5458	RdRp	Nucleotide
OQ535491.1|black-headed gull deltacoronavirus|Chroicocephalus ridibundus|Poland|2018-12-05	F1596|Deltacoronavirus sp.|Larus dominicanus|Antarctica|2023-02-02	0.0345423	96.5458	RdRp	Nucleotide
MT025058.1|Gentoo penguin virus|Pygoscelis papua|Antarctica|2014	F1596|Deltacoronavirus sp.|Larus dominicanus|Antarctica|2023-02-02	0.0345423	96.5458	RdRp	Nucleotide
F1596|Deltacoronavirus sp.|Larus dominicanus|Antarctica|2023-02-02	JQ065048.1|Wigeon coronavirus HKU20|Mareca|China|2008	0.408099	59.1901	ORF1ab-CDS	Nucleotide
F1596|Deltacoronavirus sp.|Larus dominicanus|Antarctica|2023-02-02	OR208630.1|Chinese pond heron coronavirus XN11||China|2022-06	0.404094	59.5906	ORF1ab-CDS	Nucleotide
F1596|Deltacoronavirus sp.|Larus dominicanus|Antarctica|2023-02-02	NC_016994.1|Night heron coronavirus HKU19|Ardeidae|China|2007	0.403334	59.6666	ORF1ab-CDS	Nucleotide
F1596|Deltacoronavirus sp.|Larus dominicanus|Antarctica|2023-02-02	JQ065047.1|Night heron coronavirus HKU19|Ardeidae|China|2007	0.403334	59.6666	ORF1ab-CDS	Nucleotide
F1596|Deltacoronavirus sp.|Larus dominicanus|Antarctica|2023-02-02	MT993565.1|Shorebird deltacoronavirus|Arenaria interpres|Australia|2014	0.322111	67.7889	ORF1ab-CDS	Nucleotide
F1596|Deltacoronavirus sp.|Larus dominicanus|Antarctica|2023-02-02	NC_016996.1|Common moorhen coronavirus HKU21|Gallinula chloropus|China|2007	0.300442	69.9558	ORF1ab-CDS	Nucleotide
F1596|Deltacoronavirus sp.|Larus dominicanus|Antarctica|2023-02-02	JQ065049.1|Common moorhen coronavirus HKU21|Gallinula chloropus|China|2007	0.300442	69.9558	ORF1ab-CDS	Nucleotide
F1596|Deltacoronavirus sp.|Larus dominicanus|Antarctica|2023-02-02	MT138107.1|Deltacoronavirus sp.|Aves|China|2018	0.293696	70.6304	ORF1ab-CDS	Nucleotide
F1596|Deltacoronavirus sp.|Larus dominicanus|Antarctica|2023-02-02	NC_016993.1|Magpie-robin coronavirus HKU18|Muscicapidae|China|2007	0.290582	70.9418	ORF1ab-CDS	Nucleotide
F1596|Deltacoronavirus sp.|Larus dominicanus|Antarctica|2023-02-02	JQ065046.1|Magpie-robin coronavirus HKU18|Muscicapidae|China|2007	0.290582	70.9418	ORF1ab-CDS	Nucleotide
F1596|Deltacoronavirus sp.|Larus dominicanus|Antarctica|2023-02-02	MT138108.1|Deltacoronavirus sp.|Aves|China|2018	0.285555	71.4445	ORF1ab-CDS	Nucleotide
F1596|Deltacoronavirus sp.|Larus dominicanus|Antarctica|2023-02-02	MT138105.1|Deltacoronavirus sp.|Aves|China|2018	0.283346	71.6654	ORF1ab-CDS	Nucleotide
F1596|Deltacoronavirus sp.|Larus dominicanus|Antarctica|2023-02-02	MT138104.1|Deltacoronavirus sp.|||2018	0.283291	71.6709	ORF1ab-CDS	Nucleotide
F1596|Deltacoronavirus sp.|Larus dominicanus|Antarctica|2023-02-02	NC_011550.1|Munia coronavirus HKU13-3514|Lonchura striata|Hong Kong|2007-04	0.281142	71.8858	ORF1ab-CDS	Nucleotide
F1596|Deltacoronavirus sp.|Larus dominicanus|Antarctica|2023-02-02	FJ376622.1|Munia coronavirus HKU13-3514|Lonchura striata|Hong Kong|2007-04	0.281142	71.8858	ORF1ab-CDS	Nucleotide
F1596|Deltacoronavirus sp.|Larus dominicanus|Antarctica|2023-02-02	OQ102159.1|Deltacoronavirus sp.||China|2022-08-09	0.280346	71.9654	ORF1ab-CDS	Nucleotide
F1596|Deltacoronavirus sp.|Larus dominicanus|Antarctica|2023-02-02	MF642325.1|Porcine deltacoronavirus|Sus scrofa|China|2017-03	0.279955	72.0045	ORF1ab-CDS	Nucleotide
F1596|Deltacoronavirus sp.|Larus dominicanus|Antarctica|2023-02-02	MF642324.1|Porcine deltacoronavirus|Sus scrofa|China|2017-04	0.279788	72.0212	ORF1ab-CDS	Nucleotide
F1596|Deltacoronavirus sp.|Larus dominicanus|Antarctica|2023-02-02	MF642323.1|Porcine deltacoronavirus|Sus scrofa|China|2016-08	0.279342	72.0658	ORF1ab-CDS	Nucleotide
F1596|Deltacoronavirus sp.|Larus dominicanus|Antarctica|2023-02-02	MF642322.1|Porcine deltacoronavirus|Sus scrofa|China|2016-08	0.279175	72.0825	ORF1ab-CDS	Nucleotide
F1596|Deltacoronavirus sp.|Larus dominicanus|Antarctica|2023-02-02	NC_016992.1|Sparrow coronavirus HKU17|Passeridae|China|2007	0.278893	72.1107	ORF1ab-CDS	Nucleotide
F1596|Deltacoronavirus sp.|Larus dominicanus|Antarctica|2023-02-02	JQ065045.1|Sparrow coronavirus HKU17|Passeridae|China|2007	0.278893	72.1107	ORF1ab-CDS	Nucleotide
F1596|Deltacoronavirus sp.|Larus dominicanus|Antarctica|2023-02-02	MZ802772.1|Porcine deltacoronavirus|Sus scrofa|Thailand|2016-09	0.278766	72.1234	ORF1ab-CDS	Nucleotide
F1596|Deltacoronavirus sp.|Larus dominicanus|Antarctica|2023-02-02	MZ802773.1|Porcine deltacoronavirus|Sus scrofa|Thailand|2016-09	0.278766	72.1234	ORF1ab-CDS	Nucleotide
F1596|Deltacoronavirus sp.|Larus dominicanus|Antarctica|2023-02-02	MZ802774.1|Porcine deltacoronavirus|Sus scrofa|Thailand|2016-09	0.278766	72.1234	ORF1ab-CDS	Nucleotide
F1596|Deltacoronavirus sp.|Larus dominicanus|Antarctica|2023-02-02	KX361345.1|Porcine deltacoronavirus|Sus scrofa|Thailand|2015-12	0.278766	72.1234	ORF1ab-CDS	Nucleotide
F1596|Deltacoronavirus sp.|Larus dominicanus|Antarctica|2023-02-02	MH700627.1|Porcine deltacoronavirus|Sus scrofa||	0.278599	72.1401	ORF1ab-CDS	Nucleotide
F1596|Deltacoronavirus sp.|Larus dominicanus|Antarctica|2023-02-02	MK330604.1|Porcine deltacoronavirus|Sus scrofa|China|2017-02	0.277595	72.2405	ORF1ab-CDS	Nucleotide
F1596|Deltacoronavirus sp.|Larus dominicanus|Antarctica|2023-02-02	MK211169.1|Porcine deltacoronavirus|Sus scrofa|China|2017-12-24	0.277595	72.2405	ORF1ab-CDS	Nucleotide
F1596|Deltacoronavirus sp.|Larus dominicanus|Antarctica|2023-02-02	MW854634.1|Porcine deltacoronavirus|Sus scrofa|Taiwan|2015-06	0.277446	72.2554	ORF1ab-CDS	Nucleotide
F1596|Deltacoronavirus sp.|Larus dominicanus|Antarctica|2023-02-02	MK625641.1|Porcine deltacoronavirus|Sus scrofa|China|2018-10	0.277223	72.2777	ORF1ab-CDS	Nucleotide
F1596|Deltacoronavirus sp.|Larus dominicanus|Antarctica|2023-02-02	LC260045.1|Porcine deltacoronavirus|Sus scrofa domesticus|Japan|2016-09	0.277168	72.2832	ORF1ab-CDS	Nucleotide
F1596|Deltacoronavirus sp.|Larus dominicanus|Antarctica|2023-02-02	MH118331.1|Porcine deltacoronavirus|Sus scrofa|Viet Nam|	0.277149	72.2851	ORF1ab-CDS	Nucleotide
F1596|Deltacoronavirus sp.|Larus dominicanus|Antarctica|2023-02-02	MH118333.1|Porcine deltacoronavirus|Sus scrofa|Viet Nam|	0.277149	72.2851	ORF1ab-CDS	Nucleotide
F1596|Deltacoronavirus sp.|Larus dominicanus|Antarctica|2023-02-02	KX998969.1|Porcine deltacoronavirus|Sus scrofa|Viet Nam|2015-12	0.277149	72.2851	ORF1ab-CDS	Nucleotide
F1596|Deltacoronavirus sp.|Larus dominicanus|Antarctica|2023-02-02	MZ388469.1|Porcine deltacoronavirus|Sus scrofa|China|2016-12-19	0.277093	72.2907	ORF1ab-CDS	Nucleotide
F1596|Deltacoronavirus sp.|Larus dominicanus|Antarctica|2023-02-02	MZ388470.1|Porcine deltacoronavirus|Sus scrofa|China|2017-01-22	0.276981	72.3019	ORF1ab-CDS	Nucleotide
F1596|Deltacoronavirus sp.|Larus dominicanus|Antarctica|2023-02-02	MZ388471.1|Porcine deltacoronavirus|Sus scrofa|China|2017-02-13	0.276981	72.3019	ORF1ab-CDS	Nucleotide
F1596|Deltacoronavirus sp.|Larus dominicanus|Antarctica|2023-02-02	KT021234.1|Porcine deltacoronavirus|Sus scrofa|China|2015-03-20	0.276945	72.3055	ORF1ab-CDS	Nucleotide
F1596|Deltacoronavirus sp.|Larus dominicanus|Antarctica|2023-02-02	MK359104.1|Porcine deltacoronavirus|Sus scrofa|China|2018	0.276926	72.3074	ORF1ab-CDS	Nucleotide
F1596|Deltacoronavirus sp.|Larus dominicanus|Antarctica|2023-02-02	MZ388472.1|Porcine deltacoronavirus|Sus scrofa|China|2017-03-03	0.276926	72.3074	ORF1ab-CDS	Nucleotide
F1596|Deltacoronavirus sp.|Larus dominicanus|Antarctica|2023-02-02	LC364345.1|Quail coronavirus UAE-HKU30|Galliformes|United Arab Emirates|2013-06-23	0.276889	72.3111	ORF1ab-CDS	Nucleotide
F1596|Deltacoronavirus sp.|Larus dominicanus|Antarctica|2023-02-02	MZ388474.1|Porcine deltacoronavirus|Sus scrofa|China|2018-04-03	0.27687	72.313	ORF1ab-CDS	Nucleotide
F1596|Deltacoronavirus sp.|Larus dominicanus|Antarctica|2023-02-02	KR131621.1|Porcine deltacoronavirus|Sus scrofa|China|2015-03	0.276833	72.3167	ORF1ab-CDS	Nucleotide
F1596|Deltacoronavirus sp.|Larus dominicanus|Antarctica|2023-02-02	OP792038.1|Porcine deltacoronavirus|Sus scrofa|China|2020-12	0.276777	72.3223	ORF1ab-CDS	Nucleotide
F1596|Deltacoronavirus sp.|Larus dominicanus|Antarctica|2023-02-02	KU665558.1|Porcine deltacoronavirus||China|2014-06-26	0.276777	72.3223	ORF1ab-CDS	Nucleotide
F1596|Deltacoronavirus sp.|Larus dominicanus|Antarctica|2023-02-02	KY293677.1|Porcine deltacoronavirus|Sus scrofa|China|2016-05-23	0.276777	72.3223	ORF1ab-CDS	Nucleotide
F1596|Deltacoronavirus sp.|Larus dominicanus|Antarctica|2023-02-02	KY293678.1|Porcine deltacoronavirus|Sus scrofa|China|2016-05-23	0.276777	72.3223	ORF1ab-CDS	Nucleotide
F1596|Deltacoronavirus sp.|Larus dominicanus|Antarctica|2023-02-02	MH700628.1|Porcine deltacoronavirus|Sus scrofa||	0.276703	72.3297	ORF1ab-CDS	Nucleotide
F1596|Deltacoronavirus sp.|Larus dominicanus|Antarctica|2023-02-02	KX834351.1|Porcine deltacoronavirus|Sus scrofa|Viet Nam|2015-10-10	0.276703	72.3297	ORF1ab-CDS	Nucleotide
F1596|Deltacoronavirus sp.|Larus dominicanus|Antarctica|2023-02-02	MN173782.1|Porcine deltacoronavirus||China|2018	0.276703	72.3297	ORF1ab-CDS	Nucleotide
F1596|Deltacoronavirus sp.|Larus dominicanus|Antarctica|2023-02-02	MK993519.1|Porcine deltacoronavirus|Sus scrofa|China|2019-01	0.276703	72.3297	ORF1ab-CDS	Nucleotide
F1596|Deltacoronavirus sp.|Larus dominicanus|Antarctica|2023-02-02	MF948005.1|Porcine deltacoronavirus|Sus scrofa|China|2017-08-10	0.276687	72.3313	ORF1ab-CDS	Nucleotide
F1596|Deltacoronavirus sp.|Larus dominicanus|Antarctica|2023-02-02	MN520199.1|Porcine deltacoronavirus||China|2018	0.276678	72.3322	ORF1ab-CDS	Nucleotide
F1596|Deltacoronavirus sp.|Larus dominicanus|Antarctica|2023-02-02	OQ718500.1|Porcine deltacoronavirus|Sus scrofa|South Korea|2022	0.276666	72.3334	ORF1ab-CDS	Nucleotide
F1596|Deltacoronavirus sp.|Larus dominicanus|Antarctica|2023-02-02	MG837130.1|Porcine deltacoronavirus|Sus scrofa|South Korea|2016-11	0.27661	72.339	ORF1ab-CDS	Nucleotide
F1596|Deltacoronavirus sp.|Larus dominicanus|Antarctica|2023-02-02	MG837131.1|Porcine deltacoronavirus|Sus scrofa|South Korea|2016-11	0.27661	72.339	ORF1ab-CDS	Nucleotide
F1596|Deltacoronavirus sp.|Larus dominicanus|Antarctica|2023-02-02	MN520209.1|Porcine deltacoronavirus||China|2019-01	0.27661	72.339	ORF1ab-CDS	Nucleotide
F1596|Deltacoronavirus sp.|Larus dominicanus|Antarctica|2023-02-02	MN520206.1|Porcine deltacoronavirus||China|2019-03	0.27657	72.343	ORF1ab-CDS	Nucleotide
F1596|Deltacoronavirus sp.|Larus dominicanus|Antarctica|2023-02-02	KP981395.1|Porcine deltacoronavirus||USA|	0.276554	72.3446	ORF1ab-CDS	Nucleotide
F1596|Deltacoronavirus sp.|Larus dominicanus|Antarctica|2023-02-02	KM012168.1|Porcine coronavirus HKU15|Sus scrofa|USA|2014-03-17	0.276554	72.3446	ORF1ab-CDS	Nucleotide
F1596|Deltacoronavirus sp.|Larus dominicanus|Antarctica|2023-02-02	MT227371.1|Porcine deltacoronavirus|Sus scrofa|Peru|2019-10	0.276554	72.3446	ORF1ab-CDS	Nucleotide
F1596|Deltacoronavirus sp.|Larus dominicanus|Antarctica|2023-02-02	MN520205.1|Porcine deltacoronavirus||China|2019-03	0.276554	72.3446	ORF1ab-CDS	Nucleotide
F1596|Deltacoronavirus sp.|Larus dominicanus|Antarctica|2023-02-02	KX834352.1|Porcine deltacoronavirus|Sus scrofa|Viet Nam|2015-12-08	0.276535	72.3465	ORF1ab-CDS	Nucleotide
F1596|Deltacoronavirus sp.|Larus dominicanus|Antarctica|2023-02-02	MN173780.1|Porcine deltacoronavirus||China|2018	0.276535	72.3465	ORF1ab-CDS	Nucleotide
F1596|Deltacoronavirus sp.|Larus dominicanus|Antarctica|2023-02-02	KP757892.1|Porcine deltacoronavirus|Sus scrofa|China|2014-12-20	0.276498	72.3502	ORF1ab-CDS	Nucleotide
F1596|Deltacoronavirus sp.|Larus dominicanus|Antarctica|2023-02-02	KR265856.1|Porcine deltacoronavirus|Sus scrofa|USA|2014-02-23	0.276498	72.3502	ORF1ab-CDS	Nucleotide
F1596|Deltacoronavirus sp.|Larus dominicanus|Antarctica|2023-02-02	KR265857.1|Porcine deltacoronavirus|Sus scrofa|USA|2014-02-23	0.276498	72.3502	ORF1ab-CDS	Nucleotide
F1596|Deltacoronavirus sp.|Larus dominicanus|Antarctica|2023-02-02	KJ601779.1|Deltacoronavirus PDCoV/USA/Illinois136/2014|Sus scrofa|USA|2014-01-11	0.276498	72.3502	ORF1ab-CDS	Nucleotide
F1596|Deltacoronavirus sp.|Larus dominicanus|Antarctica|2023-02-02	KJ481931.1|Deltacoronavirus PDCoV/USA/Illinois121/2014|Sus scrofa|USA|2014-01-04	0.276498	72.3502	ORF1ab-CDS	Nucleotide
F1596|Deltacoronavirus sp.|Larus dominicanus|Antarctica|2023-02-02	MW196362.1|Porcine deltacoronavirus|Sus scrofa|USA|2019	0.276498	72.3502	ORF1ab-CDS	Nucleotide
F1596|Deltacoronavirus sp.|Larus dominicanus|Antarctica|2023-02-02	KY364365.1|Porcine deltacoronavirus|Sus scrofa|South Korea|2014-07	0.276498	72.3502	ORF1ab-CDS	Nucleotide
F1596|Deltacoronavirus sp.|Larus dominicanus|Antarctica|2023-02-02	KY926512.1|Porcine deltacoronavirus|Sus scrofa|South Korea|2016-11	0.276498	72.3502	ORF1ab-CDS	Nucleotide
F1596|Deltacoronavirus sp.|Larus dominicanus|Antarctica|2023-02-02	MW345816.1|Deltacoronavirus HNU3|Pica pica|China|2018-06	0.276489	72.3511	ORF1ab-CDS	Nucleotide
F1596|Deltacoronavirus sp.|Larus dominicanus|Antarctica|2023-02-02	MN173779.1|Porcine deltacoronavirus||China|2018	0.276479	72.3521	ORF1ab-CDS	Nucleotide
F1596|Deltacoronavirus sp.|Larus dominicanus|Antarctica|2023-02-02	MN520194.1|Porcine deltacoronavirus||China|2018-10	0.276443	72.3557	ORF1ab-CDS	Nucleotide
F1596|Deltacoronavirus sp.|Larus dominicanus|Antarctica|2023-02-02	OQ566227.1|Porcine deltacoronavirus|Sus scrofa|South Korea|2021	0.276443	72.3557	ORF1ab-CDS	Nucleotide
F1596|Deltacoronavirus sp.|Larus dominicanus|Antarctica|2023-02-02	OQ566228.1|Porcine deltacoronavirus|Sus scrofa|South Korea|2021	0.276443	72.3557	ORF1ab-CDS	Nucleotide
F1596|Deltacoronavirus sp.|Larus dominicanus|Antarctica|2023-02-02	KJ584355.1|Porcine coronavirus HKU15|Sus scrofa|USA|2014-02-12	0.276443	72.3557	ORF1ab-CDS	Nucleotide
F1596|Deltacoronavirus sp.|Larus dominicanus|Antarctica|2023-02-02	KJ620016.1|Porcine coronavirus HKU15|Sus scrofa|USA|2014-03-18	0.276443	72.3557	ORF1ab-CDS	Nucleotide
F1596|Deltacoronavirus sp.|Larus dominicanus|Antarctica|2023-02-02	KP757890.1|Porcine deltacoronavirus|Sus scrofa|China|2004-05-24	0.276443	72.3557	ORF1ab-CDS	Nucleotide
F1596|Deltacoronavirus sp.|Larus dominicanus|Antarctica|2023-02-02	MN520204.1|Porcine deltacoronavirus||China|2018-05	0.276439	72.3561	ORF1ab-CDS	Nucleotide
F1596|Deltacoronavirus sp.|Larus dominicanus|Antarctica|2023-02-02	KJ601778.1|Deltacoronavirus PDCoV/USA/Illinois134/2014|Sus scrofa|USA|2014-01-08	0.276402	72.3598	ORF1ab-CDS	Nucleotide
F1596|Deltacoronavirus sp.|Larus dominicanus|Antarctica|2023-02-02	MF280390.1|Porcine deltacoronavirus|Sus scrofa|China|2016	0.276387	72.3613	ORF1ab-CDS	Nucleotide
F1596|Deltacoronavirus sp.|Larus dominicanus|Antarctica|2023-02-02	KX022603.1|Porcine deltacoronavirus|Sus scrofa|USA|2015-12-18	0.276387	72.3613	ORF1ab-CDS	Nucleotide
F1596|Deltacoronavirus sp.|Larus dominicanus|Antarctica|2023-02-02	KR265852.1|Porcine deltacoronavirus|Sus scrofa|USA|2014-04-21	0.276387	72.3613	ORF1ab-CDS	Nucleotide
F1596|Deltacoronavirus sp.|Larus dominicanus|Antarctica|2023-02-02	KJ584359.1|Porcine coronavirus HKU15|Sus scrofa|USA|2014-02-21	0.276387	72.3613	ORF1ab-CDS	Nucleotide
F1596|Deltacoronavirus sp.|Larus dominicanus|Antarctica|2023-02-02	LC260042.1|Porcine deltacoronavirus|Sus scrofa domesticus|Japan|2014-03	0.276387	72.3613	ORF1ab-CDS	Nucleotide
F1596|Deltacoronavirus sp.|Larus dominicanus|Antarctica|2023-02-02	KR265858.1|Porcine deltacoronavirus|Sus scrofa|USA|2014-05-06	0.276387	72.3613	ORF1ab-CDS	Nucleotide
F1596|Deltacoronavirus sp.|Larus dominicanus|Antarctica|2023-02-02	KR265865.1|Porcine deltacoronavirus|Sus scrofa|USA|2014-06-05	0.276387	72.3613	ORF1ab-CDS	Nucleotide
F1596|Deltacoronavirus sp.|Larus dominicanus|Antarctica|2023-02-02	MW685623.1|Porcine deltacoronavirus|Homo sapiens|Haiti|2015-03-16	0.276387	72.3613	ORF1ab-CDS	Nucleotide
F1596|Deltacoronavirus sp.|Larus dominicanus|Antarctica|2023-02-02	MZ388473.1|Porcine deltacoronavirus|Sus scrofa|China|2018-02-06	0.276383	72.3617	ORF1ab-CDS	Nucleotide
F1596|Deltacoronavirus sp.|Larus dominicanus|Antarctica|2023-02-02	MN520200.1|Porcine deltacoronavirus||China|2018	0.276383	72.3617	ORF1ab-CDS	Nucleotide
F1596|Deltacoronavirus sp.|Larus dominicanus|Antarctica|2023-02-02	MN520193.1|Porcine deltacoronavirus||China|2018	0.276368	72.3632	ORF1ab-CDS	Nucleotide
F1596|Deltacoronavirus sp.|Larus dominicanus|Antarctica|2023-02-02	KX361344.1|Porcine deltacoronavirus|Sus scrofa|Thailand|2013-03	0.276368	72.3632	ORF1ab-CDS	Nucleotide
F1596|Deltacoronavirus sp.|Larus dominicanus|Antarctica|2023-02-02	MH025762.1|Porcine deltacoronavirus|Sus scrofa|China|2016	0.276347	72.3653	ORF1ab-CDS	Nucleotide
F1596|Deltacoronavirus sp.|Larus dominicanus|Antarctica|2023-02-02	KR265860.1|Porcine deltacoronavirus|Sus scrofa|USA|2014-02-05	0.276347	72.3653	ORF1ab-CDS	Nucleotide
F1596|Deltacoronavirus sp.|Larus dominicanus|Antarctica|2023-02-02	MK625638.1|Porcine deltacoronavirus|Sus scrofa|China|2018-10	0.276331	72.3669	ORF1ab-CDS	Nucleotide
F1596|Deltacoronavirus sp.|Larus dominicanus|Antarctica|2023-02-02	MK625639.1|Porcine deltacoronavirus|Sus scrofa|China|2018-10	0.276331	72.3669	ORF1ab-CDS	Nucleotide
F1596|Deltacoronavirus sp.|Larus dominicanus|Antarctica|2023-02-02	MH025763.1|Porcine deltacoronavirus|Sus scrofa|China|2016	0.276331	72.3669	ORF1ab-CDS	Nucleotide
F1596|Deltacoronavirus sp.|Larus dominicanus|Antarctica|2023-02-02	OQ566226.1|Porcine deltacoronavirus|Sus scrofa|South Korea|2021	0.276331	72.3669	ORF1ab-CDS	Nucleotide
F1596|Deltacoronavirus sp.|Larus dominicanus|Antarctica|2023-02-02	KR265859.1|Porcine deltacoronavirus|Sus scrofa|USA|2014-02-11	0.276331	72.3669	ORF1ab-CDS	Nucleotide
F1596|Deltacoronavirus sp.|Larus dominicanus|Antarctica|2023-02-02	KR265861.1|Porcine deltacoronavirus|Sus scrofa|USA|2014-02-05	0.276331	72.3669	ORF1ab-CDS	Nucleotide
F1596|Deltacoronavirus sp.|Larus dominicanus|Antarctica|2023-02-02	KT381613.1|Porcine coronavirus HKU15|Sus scrofa|USA|2014-05-07	0.276331	72.3669	ORF1ab-CDS	Nucleotide
F1596|Deltacoronavirus sp.|Larus dominicanus|Antarctica|2023-02-02	KY354363.1|Porcine deltacoronavirus|Sus scrofa|South Korea|2016-04-01	0.276331	72.3669	ORF1ab-CDS	Nucleotide
F1596|Deltacoronavirus sp.|Larus dominicanus|Antarctica|2023-02-02	KY354364.1|Porcine deltacoronavirus|Sus scrofa|South Korea|2016-04-01	0.276331	72.3669	ORF1ab-CDS	Nucleotide
F1596|Deltacoronavirus sp.|Larus dominicanus|Antarctica|2023-02-02	KJ601777.1|Deltacoronavirus PDCoV/USA/Illinois133/2014|Sus scrofa|USA|2014-01-08	0.276306	72.3694	ORF1ab-CDS	Nucleotide
F1596|Deltacoronavirus sp.|Larus dominicanus|Antarctica|2023-02-02	LC216914.1|Coronavirus HKU15|Sus scrofa domesticus|Hong Kong|2014-02-13	0.276275	72.3725	ORF1ab-CDS	Nucleotide
F1596|Deltacoronavirus sp.|Larus dominicanus|Antarctica|2023-02-02	KM820765.1|Porcine deltacoronavirus KNU14-04|Sus scrofa|South Korea|2014-04	0.276275	72.3725	ORF1ab-CDS	Nucleotide
F1596|Deltacoronavirus sp.|Larus dominicanus|Antarctica|2023-02-02	LC260044.1|Porcine deltacoronavirus|Sus scrofa domesticus|Japan|2014-12	0.276275	72.3725	ORF1ab-CDS	Nucleotide
F1596|Deltacoronavirus sp.|Larus dominicanus|Antarctica|2023-02-02	KR265849.1|Porcine deltacoronavirus|Sus scrofa|USA|2014-04-02	0.276275	72.3725	ORF1ab-CDS	Nucleotide
F1596|Deltacoronavirus sp.|Larus dominicanus|Antarctica|2023-02-02	KR265850.1|Porcine deltacoronavirus|Sus scrofa|USA|2014-04-02	0.276275	72.3725	ORF1ab-CDS	Nucleotide
F1596|Deltacoronavirus sp.|Larus dominicanus|Antarctica|2023-02-02	MN520198.1|Porcine deltacoronavirus||China|2019	0.276275	72.3725	ORF1ab-CDS	Nucleotide
F1596|Deltacoronavirus sp.|Larus dominicanus|Antarctica|2023-02-02	OM777140.1|Porcine deltacoronavirus|Sus scrofa|Taiwan|2021	0.276275	72.3725	ORF1ab-CDS	Nucleotide
F1596|Deltacoronavirus sp.|Larus dominicanus|Antarctica|2023-02-02	MN173781.1|Porcine deltacoronavirus||China|2018	0.276272	72.3728	ORF1ab-CDS	Nucleotide
F1596|Deltacoronavirus sp.|Larus dominicanus|Antarctica|2023-02-02	KX361343.1|Porcine deltacoronavirus|Sus scrofa|Thailand|2013-02	0.276256	72.3744	ORF1ab-CDS	Nucleotide
F1596|Deltacoronavirus sp.|Larus dominicanus|Antarctica|2023-02-02	MK625640.1|Porcine deltacoronavirus|Sus scrofa|China|2018-10	0.27622	72.378	ORF1ab-CDS	Nucleotide
F1596|Deltacoronavirus sp.|Larus dominicanus|Antarctica|2023-02-02	MH025764.1|Porcine deltacoronavirus|Sus scrofa|China|2016	0.27622	72.378	ORF1ab-CDS	Nucleotide
F1596|Deltacoronavirus sp.|Larus dominicanus|Antarctica|2023-02-02	LC260038.1|Porcine deltacoronavirus|Sus scrofa domesticus|Japan|2014-05	0.27622	72.378	ORF1ab-CDS	Nucleotide
F1596|Deltacoronavirus sp.|Larus dominicanus|Antarctica|2023-02-02	LC260041.1|Porcine deltacoronavirus|Sus scrofa domesticus|Japan|2014-05	0.27622	72.378	ORF1ab-CDS	Nucleotide
F1596|Deltacoronavirus sp.|Larus dominicanus|Antarctica|2023-02-02	KR265853.1|Porcine deltacoronavirus|Sus scrofa|USA|2013-10-14	0.27622	72.378	ORF1ab-CDS	Nucleotide
F1596|Deltacoronavirus sp.|Larus dominicanus|Antarctica|2023-02-02	KJ567050.1|Porcine deltacoronavirus 8734/USA-IA/2014|Sus scrofa|USA|2014-02-20	0.27622	72.378	ORF1ab-CDS	Nucleotide
F1596|Deltacoronavirus sp.|Larus dominicanus|Antarctica|2023-02-02	MZ802777.1|Porcine deltacoronavirus|Sus scrofa|Thailand|2016-05	0.276201	72.3799	ORF1ab-CDS	Nucleotide
F1596|Deltacoronavirus sp.|Larus dominicanus|Antarctica|2023-02-02	KT336560.1|Porcine deltacoronavirus|Sus scrofa|China|2014-11-24	0.276164	72.3836	ORF1ab-CDS	Nucleotide
F1596|Deltacoronavirus sp.|Larus dominicanus|Antarctica|2023-02-02	MG832584.1|Porcine deltacoronavirus|Sus scrofa|China|2016-07	0.276164	72.3836	ORF1ab-CDS	Nucleotide
F1596|Deltacoronavirus sp.|Larus dominicanus|Antarctica|2023-02-02	KX022605.1|Porcine deltacoronavirus|Sus scrofa|USA|2015-12-21	0.276164	72.3836	ORF1ab-CDS	Nucleotide
F1596|Deltacoronavirus sp.|Larus dominicanus|Antarctica|2023-02-02	MZ291567.1|Porcine deltacoronavirus|Sus scrofa|USA|2014	0.276164	72.3836	ORF1ab-CDS	Nucleotide
F1596|Deltacoronavirus sp.|Larus dominicanus|Antarctica|2023-02-02	KJ569769.1|Porcine coronavirus HKU15|Sus scrofa|USA|2014-02-13	0.276164	72.3836	ORF1ab-CDS	Nucleotide
F1596|Deltacoronavirus sp.|Larus dominicanus|Antarctica|2023-02-02	KJ462462.1|Porcine coronavirus HKU15|Sus scrofa|USA|2014-01-31	0.276164	72.3836	ORF1ab-CDS	Nucleotide
F1596|Deltacoronavirus sp.|Larus dominicanus|Antarctica|2023-02-02	LC260043.1|Porcine deltacoronavirus|Sus scrofa domesticus|Japan|2014-08	0.276164	72.3836	ORF1ab-CDS	Nucleotide
F1596|Deltacoronavirus sp.|Larus dominicanus|Antarctica|2023-02-02	KR265847.1|Porcine deltacoronavirus|Sus scrofa|USA|2014-03-06	0.276164	72.3836	ORF1ab-CDS	Nucleotide
F1596|Deltacoronavirus sp.|Larus dominicanus|Antarctica|2023-02-02	MN520202.1|Porcine deltacoronavirus||China|2018-05	0.276164	72.3836	ORF1ab-CDS	Nucleotide
F1596|Deltacoronavirus sp.|Larus dominicanus|Antarctica|2023-02-02	OP566509.1|Porcine deltacoronavirus|Sus scrofa|China|2016	0.276145	72.3855	ORF1ab-CDS	Nucleotide
F1596|Deltacoronavirus sp.|Larus dominicanus|Antarctica|2023-02-02	MN942260.2|Porcine deltacoronavirus|Sus scrofa|China|2015	0.276145	72.3855	ORF1ab-CDS	Nucleotide
F1596|Deltacoronavirus sp.|Larus dominicanus|Antarctica|2023-02-02	KR265848.1|Porcine deltacoronavirus|Sus scrofa|USA|2014-03-14	0.276139	72.3861	ORF1ab-CDS	Nucleotide
F1596|Deltacoronavirus sp.|Larus dominicanus|Antarctica|2023-02-02	KR150443.1|Porcine deltacoronavirus|Sus scrofa|USA|2015-03-24	0.276124	72.3876	ORF1ab-CDS	Nucleotide
F1596|Deltacoronavirus sp.|Larus dominicanus|Antarctica|2023-02-02	MN781985.1|Porcine deltacoronavirus|Sus scrofa|China|	0.276114	72.3886	ORF1ab-CDS	Nucleotide
F1596|Deltacoronavirus sp.|Larus dominicanus|Antarctica|2023-02-02	MT663769.1|Porcine deltacoronavirus|Sus scrofa|China|2019-07-23	0.276108	72.3892	ORF1ab-CDS	Nucleotide
F1596|Deltacoronavirus sp.|Larus dominicanus|Antarctica|2023-02-02	JQ065042.2|Porcine coronavirus HKU15|Sus scrofa|China|2009	0.276108	72.3892	ORF1ab-CDS	Nucleotide
F1596|Deltacoronavirus sp.|Larus dominicanus|Antarctica|2023-02-02	KR265863.1|Porcine deltacoronavirus|Sus scrofa|USA|2014-03-27	0.276108	72.3892	ORF1ab-CDS	Nucleotide
F1596|Deltacoronavirus sp.|Larus dominicanus|Antarctica|2023-02-02	KR265854.1|Porcine deltacoronavirus|Sus scrofa|USA|2014-05-21	0.276108	72.3892	ORF1ab-CDS	Nucleotide
F1596|Deltacoronavirus sp.|Larus dominicanus|Antarctica|2023-02-02	KR265851.1|Porcine deltacoronavirus|Sus scrofa|USA|2014-05-13	0.276108	72.3892	ORF1ab-CDS	Nucleotide
F1596|Deltacoronavirus sp.|Larus dominicanus|Antarctica|2023-02-02	KJ601780.1|Deltacoronavirus PDCoV/USA/Ohio137/2014|Sus scrofa|USA|2014-01-26	0.276108	72.3892	ORF1ab-CDS	Nucleotide
F1596|Deltacoronavirus sp.|Larus dominicanus|Antarctica|2023-02-02	KJ769231.1|Swine deltacoronavirus OhioCVM1/2014|Sus scrofa|USA|2014-03-01	0.276108	72.3892	ORF1ab-CDS	Nucleotide
F1596|Deltacoronavirus sp.|Larus dominicanus|Antarctica|2023-02-02	KJ584356.1|Porcine coronavirus HKU15|Sus scrofa|USA|2014-02-20	0.276108	72.3892	ORF1ab-CDS	Nucleotide
F1596|Deltacoronavirus sp.|Larus dominicanus|Antarctica|2023-02-02	OQ547740.1|Porcine deltacoronavirus|Sus scrofa|China|2021	0.276108	72.3892	ORF1ab-CDS	Nucleotide
F1596|Deltacoronavirus sp.|Larus dominicanus|Antarctica|2023-02-02	KY363868.1|Porcine deltacoronavirus|Sus scrofa|China|2016-01-05	0.276108	72.3892	ORF1ab-CDS	Nucleotide
F1596|Deltacoronavirus sp.|Larus dominicanus|Antarctica|2023-02-02	MZ802955.1|Porcine deltacoronavirus|Sus scrofa|China|2020-09	0.276108	72.3892	ORF1ab-CDS	Nucleotide
F1596|Deltacoronavirus sp.|Larus dominicanus|Antarctica|2023-02-02	MN520203.1|Porcine deltacoronavirus||China|2018-11	0.276099	72.3901	ORF1ab-CDS	Nucleotide
F1596|Deltacoronavirus sp.|Larus dominicanus|Antarctica|2023-02-02	MN520192.1|Porcine deltacoronavirus||China|2018-08	0.276068	72.3932	ORF1ab-CDS	Nucleotide
F1596|Deltacoronavirus sp.|Larus dominicanus|Antarctica|2023-02-02	OR122654.1|Porcine deltacoronavirus|Sus scrofa|China|2022-10-20	0.276052	72.3948	ORF1ab-CDS	Nucleotide
F1596|Deltacoronavirus sp.|Larus dominicanus|Antarctica|2023-02-02	MN520190.1|Porcine deltacoronavirus||China|2018-03	0.276052	72.3948	ORF1ab-CDS	Nucleotide
F1596|Deltacoronavirus sp.|Larus dominicanus|Antarctica|2023-02-02	MN520191.1|Porcine deltacoronavirus||China|2019	0.276052	72.3948	ORF1ab-CDS	Nucleotide
F1596|Deltacoronavirus sp.|Larus dominicanus|Antarctica|2023-02-02	KX022604.1|Porcine deltacoronavirus|Sus scrofa|USA|2015-11-27	0.276052	72.3948	ORF1ab-CDS	Nucleotide
F1596|Deltacoronavirus sp.|Larus dominicanus|Antarctica|2023-02-02	KR265855.1|Porcine deltacoronavirus|Sus scrofa|USA|2014-05-21	0.276052	72.3948	ORF1ab-CDS	Nucleotide
F1596|Deltacoronavirus sp.|Larus dominicanus|Antarctica|2023-02-02	LC260039.1|Porcine deltacoronavirus|Sus scrofa domesticus|Japan|2014-05	0.276052	72.3948	ORF1ab-CDS	Nucleotide
F1596|Deltacoronavirus sp.|Larus dominicanus|Antarctica|2023-02-02	LC260040.1|Porcine deltacoronavirus|Sus scrofa domesticus|Japan|2014-05	0.276052	72.3948	ORF1ab-CDS	Nucleotide
F1596|Deltacoronavirus sp.|Larus dominicanus|Antarctica|2023-02-02	PP998010.1|Porcine deltacoronavirus|Sus scrofa|China|2023-02	0.276052	72.3948	ORF1ab-CDS	Nucleotide
F1596|Deltacoronavirus sp.|Larus dominicanus|Antarctica|2023-02-02	KR265862.1|Porcine deltacoronavirus|Sus scrofa|USA|2014-03-26	0.276043	72.3957	ORF1ab-CDS	Nucleotide
F1596|Deltacoronavirus sp.|Larus dominicanus|Antarctica|2023-02-02	KT266822.1|Porcine deltacoronavirus|Sus scrofa|China|2012	0.276033	72.3967	ORF1ab-CDS	Nucleotide
F1596|Deltacoronavirus sp.|Larus dominicanus|Antarctica|2023-02-02	PP130097.1|Porcine deltacoronavirus||China|	0.276033	72.3967	ORF1ab-CDS	Nucleotide
F1596|Deltacoronavirus sp.|Larus dominicanus|Antarctica|2023-02-02	OR762053.2|Porcine deltacoronavirus|Sus scrofa|China|2022-06	0.276033	72.3967	ORF1ab-CDS	Nucleotide
F1596|Deltacoronavirus sp.|Larus dominicanus|Antarctica|2023-02-02	MN520208.1|Porcine deltacoronavirus||China|2018-07	0.276024	72.3976	ORF1ab-CDS	Nucleotide
F1596|Deltacoronavirus sp.|Larus dominicanus|Antarctica|2023-02-02	MW816149.1|Porcine deltacoronavirus|Sus scrofa|China|2018	0.275997	72.4003	ORF1ab-CDS	Nucleotide
F1596|Deltacoronavirus sp.|Larus dominicanus|Antarctica|2023-02-02	MF431742.1|Porcine deltacoronavirus|Sus scrofa|China|2015	0.275997	72.4003	ORF1ab-CDS	Nucleotide
F1596|Deltacoronavirus sp.|Larus dominicanus|Antarctica|2023-02-02	OR230676.1|Porcine deltacoronavirus|Sus scrofa|China|2017	0.275997	72.4003	ORF1ab-CDS	Nucleotide
F1596|Deltacoronavirus sp.|Larus dominicanus|Antarctica|2023-02-02	MH708124.1|Porcine deltacoronavirus|Sus scrofa|China|2018-03-20	0.275997	72.4003	ORF1ab-CDS	Nucleotide
F1596|Deltacoronavirus sp.|Larus dominicanus|Antarctica|2023-02-02	KX022602.1|Porcine deltacoronavirus|Sus scrofa|USA|2015-10-15	0.275997	72.4003	ORF1ab-CDS	Nucleotide
F1596|Deltacoronavirus sp.|Larus dominicanus|Antarctica|2023-02-02	KJ584357.1|Porcine coronavirus HKU15|Sus scrofa|USA|2014-03-07	0.275997	72.4003	ORF1ab-CDS	Nucleotide
F1596|Deltacoronavirus sp.|Larus dominicanus|Antarctica|2023-02-02	OK649355.1|Porcine deltacoronavirus|Sus scrofa|China|2017-12-17	0.275997	72.4003	ORF1ab-CDS	Nucleotide
F1596|Deltacoronavirus sp.|Larus dominicanus|Antarctica|2023-02-02	ON382562.1|Porcine deltacoronavirus|Sus scrofa|China|2021-06-10	0.275964	72.4036	ORF1ab-CDS	Nucleotide
F1596|Deltacoronavirus sp.|Larus dominicanus|Antarctica|2023-02-02	MH715491.1|Porcine deltacoronavirus|Sus scrofa|China|2016	0.275941	72.4059	ORF1ab-CDS	Nucleotide
F1596|Deltacoronavirus sp.|Larus dominicanus|Antarctica|2023-02-02	OR122653.1|Porcine deltacoronavirus|Sus scrofa|China|2021-10-04	0.275941	72.4059	ORF1ab-CDS	Nucleotide
F1596|Deltacoronavirus sp.|Larus dominicanus|Antarctica|2023-02-02	MT260149.1|Porcine deltacoronavirus|Sus scrofa|China|2018-05-25	0.275941	72.4059	ORF1ab-CDS	Nucleotide
F1596|Deltacoronavirus sp.|Larus dominicanus|Antarctica|2023-02-02	MT260150.1|Porcine deltacoronavirus|Sus scrofa|China|2018-06-05	0.275941	72.4059	ORF1ab-CDS	Nucleotide
F1596|Deltacoronavirus sp.|Larus dominicanus|Antarctica|2023-02-02	MH708125.1|Porcine deltacoronavirus|Sus scrofa|China|2018-03-20	0.275941	72.4059	ORF1ab-CDS	Nucleotide
F1596|Deltacoronavirus sp.|Larus dominicanus|Antarctica|2023-02-02	PP998011.1|Porcine deltacoronavirus|Sus scrofa|China|2024-01	0.275941	72.4059	ORF1ab-CDS	Nucleotide
F1596|Deltacoronavirus sp.|Larus dominicanus|Antarctica|2023-02-02	OQ736716.1|Porcine deltacoronavirus|Sus scrofa|China|2022	0.275941	72.4059	ORF1ab-CDS	Nucleotide
F1596|Deltacoronavirus sp.|Larus dominicanus|Antarctica|2023-02-02	MW345814.1|Deltacoronavirus HNU1-1|Pica pica|China|2018-06	0.275941	72.4059	ORF1ab-CDS	Nucleotide
F1596|Deltacoronavirus sp.|Larus dominicanus|Antarctica|2023-02-02	KX443143.2|Porcine deltacoronavirus||China|2016	0.275922	72.4078	ORF1ab-CDS	Nucleotide
F1596|Deltacoronavirus sp.|Larus dominicanus|Antarctica|2023-02-02	MH708123.1|Porcine deltacoronavirus|Sus scrofa|China|2018-03-20	0.275885	72.4115	ORF1ab-CDS	Nucleotide
F1596|Deltacoronavirus sp.|Larus dominicanus|Antarctica|2023-02-02	OQ473581.1|Porcine deltacoronavirus|Sus scrofa|China|2022	0.275885	72.4115	ORF1ab-CDS	Nucleotide
F1596|Deltacoronavirus sp.|Larus dominicanus|Antarctica|2023-02-02	KU981059.1|Porcine deltacoronavirus|Sus scrofa|China|2015-02-16	0.275885	72.4115	ORF1ab-CDS	Nucleotide
F1596|Deltacoronavirus sp.|Larus dominicanus|Antarctica|2023-02-02	KU981060.1|Porcine deltacoronavirus||China|2015-04-15	0.275885	72.4115	ORF1ab-CDS	Nucleotide
F1596|Deltacoronavirus sp.|Larus dominicanus|Antarctica|2023-02-02	KJ584358.1|Porcine coronavirus HKU15|Sus scrofa|USA|2014-02-18	0.275885	72.4115	ORF1ab-CDS	Nucleotide
F1596|Deltacoronavirus sp.|Larus dominicanus|Antarctica|2023-02-02	KY363867.1|Porcine deltacoronavirus|Sus scrofa|China|2016-03-18	0.275885	72.4115	ORF1ab-CDS	Nucleotide
F1596|Deltacoronavirus sp.|Larus dominicanus|Antarctica|2023-02-02	MW345815.1|Deltacoronavirus HNU1-2|Pica pica|China|2018-06	0.275885	72.4115	ORF1ab-CDS	Nucleotide
F1596|Deltacoronavirus sp.|Larus dominicanus|Antarctica|2023-02-02	MN520207.1|Porcine deltacoronavirus||China|2018-10	0.275831	72.4169	ORF1ab-CDS	Nucleotide
F1596|Deltacoronavirus sp.|Larus dominicanus|Antarctica|2023-02-02	ON402372.1|Porcine deltacoronavirus|Sus scrofa|China|2020-01-11	0.275829	72.4171	ORF1ab-CDS	Nucleotide
F1596|Deltacoronavirus sp.|Larus dominicanus|Antarctica|2023-02-02	KR265864.1|Porcine deltacoronavirus|Sus scrofa|USA|2014-03-14	0.275829	72.4171	ORF1ab-CDS	Nucleotide
F1596|Deltacoronavirus sp.|Larus dominicanus|Antarctica|2023-02-02	MF041982.1|Porcine deltacoronavirus|Sus scrofa|China|2016-12-23	0.27581	72.419	ORF1ab-CDS	Nucleotide
F1596|Deltacoronavirus sp.|Larus dominicanus|Antarctica|2023-02-02	OQ736717.1|Porcine deltacoronavirus|Sus scrofa|China|2021	0.27581	72.419	ORF1ab-CDS	Nucleotide
F1596|Deltacoronavirus sp.|Larus dominicanus|Antarctica|2023-02-02	MT263013.1|Porcine deltacoronavirus|Sus scrofa|China|2017	0.27581	72.419	ORF1ab-CDS	Nucleotide
F1596|Deltacoronavirus sp.|Larus dominicanus|Antarctica|2023-02-02	MN025260.1|Porcine deltacoronavirus|Sus scrofa|China|2017-01-18	0.27581	72.419	ORF1ab-CDS	Nucleotide
F1596|Deltacoronavirus sp.|Larus dominicanus|Antarctica|2023-02-02	NC_039208.1|Porcine coronavirus HKU15|Sus scrofa|China|2010	0.275779	72.4221	ORF1ab-CDS	Nucleotide
F1596|Deltacoronavirus sp.|Larus dominicanus|Antarctica|2023-02-02	KP757891.1|Porcine deltacoronavirus|Sus scrofa|China|2014-12-26	0.275774	72.4226	ORF1ab-CDS	Nucleotide
F1596|Deltacoronavirus sp.|Larus dominicanus|Antarctica|2023-02-02	JQ065043.2|Porcine coronavirus HKU15|Sus scrofa|China|2010	0.275733	72.4267	ORF1ab-CDS	Nucleotide
F1596|Deltacoronavirus sp.|Larus dominicanus|Antarctica|2023-02-02	KU981061.1|Porcine deltacoronavirus||China|2015-07-18	0.275718	72.4282	ORF1ab-CDS	Nucleotide
F1596|Deltacoronavirus sp.|Larus dominicanus|Antarctica|2023-02-02	KU981062.1|Porcine deltacoronavirus||China|2015-12-30	0.275718	72.4282	ORF1ab-CDS	Nucleotide
F1596|Deltacoronavirus sp.|Larus dominicanus|Antarctica|2023-02-02	MW349841.1|Deltacoronavirus HNU2|Pica pica|China|2018-06	0.275718	72.4282	ORF1ab-CDS	Nucleotide
F1596|Deltacoronavirus sp.|Larus dominicanus|Antarctica|2023-02-02	MK330605.1|Porcine deltacoronavirus|Sus scrofa|China|2018-01	0.275699	72.4301	ORF1ab-CDS	Nucleotide
F1596|Deltacoronavirus sp.|Larus dominicanus|Antarctica|2023-02-02	MK005882.1|Porcine deltacoronavirus|Sus scrofa|China|2018-03	0.275699	72.4301	ORF1ab-CDS	Nucleotide
F1596|Deltacoronavirus sp.|Larus dominicanus|Antarctica|2023-02-02	ON859973.1|Porcine deltacoronavirus|Sus scrofa|China|2021-01-20	0.275662	72.4338	ORF1ab-CDS	Nucleotide
F1596|Deltacoronavirus sp.|Larus dominicanus|Antarctica|2023-02-02	OQ790129.1|Porcine deltacoronavirus|Sus scrofa|China|2018-11-03	0.275643	72.4357	ORF1ab-CDS	Nucleotide
F1596|Deltacoronavirus sp.|Larus dominicanus|Antarctica|2023-02-02	MW685624.1|Porcine deltacoronavirus|Homo sapiens|Haiti|2015-04-13	0.275606	72.4394	ORF1ab-CDS	Nucleotide
F1596|Deltacoronavirus sp.|Larus dominicanus|Antarctica|2023-02-02	MN520201.1|Porcine deltacoronavirus||China|2018	0.275606	72.4394	ORF1ab-CDS	Nucleotide
F1596|Deltacoronavirus sp.|Larus dominicanus|Antarctica|2023-02-02	KY065120.1|Porcine deltacoronavirus|Sus scrofa|China|2016	0.275602	72.4398	ORF1ab-CDS	Nucleotide
F1596|Deltacoronavirus sp.|Larus dominicanus|Antarctica|2023-02-02	MK572803.1|Porcine deltacoronavirus|Sus scrofa|China|2017-06	0.275587	72.4413	ORF1ab-CDS	Nucleotide
F1596|Deltacoronavirus sp.|Larus dominicanus|Antarctica|2023-02-02	MN249445.1|Porcine deltacoronavirus|Sus scrofa|China|2017-12-11	0.275587	72.4413	ORF1ab-CDS	Nucleotide
F1596|Deltacoronavirus sp.|Larus dominicanus|Antarctica|2023-02-02	OQ551110.1|Porcine deltacoronavirus|Sus scrofa|China|2018-02-27	0.275587	72.4413	ORF1ab-CDS	Nucleotide
F1596|Deltacoronavirus sp.|Larus dominicanus|Antarctica|2023-02-02	MW685622.1|Porcine deltacoronavirus|Homo sapiens|Haiti|2014-12-15	0.275551	72.4449	ORF1ab-CDS	Nucleotide
F1596|Deltacoronavirus sp.|Larus dominicanus|Antarctica|2023-02-02	KY513725.1|Porcine deltacoronavirus|Sus scrofa|China|2014	0.275551	72.4449	ORF1ab-CDS	Nucleotide
F1596|Deltacoronavirus sp.|Larus dominicanus|Antarctica|2023-02-02	ON936274.1|Porcine deltacoronavirus|Sus scrofa|China|2020	0.275531	72.4469	ORF1ab-CDS	Nucleotide
F1596|Deltacoronavirus sp.|Larus dominicanus|Antarctica|2023-02-02	ON936275.1|Porcine deltacoronavirus|Sus scrofa|China|2020	0.275531	72.4469	ORF1ab-CDS	Nucleotide
F1596|Deltacoronavirus sp.|Larus dominicanus|Antarctica|2023-02-02	MK355396.1|Porcine deltacoronavirus|Sus scrofa|China|2016-02-20	0.275531	72.4469	ORF1ab-CDS	Nucleotide
F1596|Deltacoronavirus sp.|Larus dominicanus|Antarctica|2023-02-02	ON494594.1|Porcine deltacoronavirus|Sus scrofa|China|2018-02-15	0.275531	72.4469	ORF1ab-CDS	Nucleotide
F1596|Deltacoronavirus sp.|Larus dominicanus|Antarctica|2023-02-02	KU051649.1|Porcine deltacoronavirus|Sus scrofa|Thailand|2015-06-30	0.275475	72.4525	ORF1ab-CDS	Nucleotide
F1596|Deltacoronavirus sp.|Larus dominicanus|Antarctica|2023-02-02	MF431743.1|Porcine deltacoronavirus|Sus scrofa|China|2014	0.27542	72.458	ORF1ab-CDS	Nucleotide
F1596|Deltacoronavirus sp.|Larus dominicanus|Antarctica|2023-02-02	MG242062.1|Porcine deltacoronavirus|Sus scrofa|China|2017	0.27542	72.458	ORF1ab-CDS	Nucleotide
F1596|Deltacoronavirus sp.|Larus dominicanus|Antarctica|2023-02-02	MH700629.1|Porcine deltacoronavirus|Sus scrofa||	0.27542	72.458	ORF1ab-CDS	Nucleotide
F1596|Deltacoronavirus sp.|Larus dominicanus|Antarctica|2023-02-02	MH118332.1|Porcine deltacoronavirus|Sus scrofa|Viet Nam|	0.27542	72.458	ORF1ab-CDS	Nucleotide
F1596|Deltacoronavirus sp.|Larus dominicanus|Antarctica|2023-02-02	KU051641.1|Porcine deltacoronavirus|Sus scrofa|Thailand|2015-06-10	0.27542	72.458	ORF1ab-CDS	Nucleotide
F1596|Deltacoronavirus sp.|Larus dominicanus|Antarctica|2023-02-02	MZ802775.1|Porcine deltacoronavirus|Sus scrofa|Thailand|2016-01	0.27542	72.458	ORF1ab-CDS	Nucleotide
F1596|Deltacoronavirus sp.|Larus dominicanus|Antarctica|2023-02-02	MZ802776.1|Porcine deltacoronavirus|Sus scrofa|Viet Nam|2016-03	0.27542	72.458	ORF1ab-CDS	Nucleotide
F1596|Deltacoronavirus sp.|Larus dominicanus|Antarctica|2023-02-02	KX118627.1|Porcine deltacoronavirus|Sus scrofa|Laos|2016-01-20	0.27542	72.458	ORF1ab-CDS	Nucleotide
F1596|Deltacoronavirus sp.|Larus dominicanus|Antarctica|2023-02-02	KU984334.1|Porcine deltacoronavirus|Sus scrofa|Thailand|2015-11	0.27542	72.458	ORF1ab-CDS	Nucleotide
F1596|Deltacoronavirus sp.|Larus dominicanus|Antarctica|2023-02-02	OK546242.1|Porcine deltacoronavirus|Sus scrofa|China|2020	0.275364	72.4636	ORF1ab-CDS	Nucleotide
F1596|Deltacoronavirus sp.|Larus dominicanus|Antarctica|2023-02-02	OQ790128.1|Porcine deltacoronavirus|Sus scrofa|China|2023-02-15	0.275364	72.4636	ORF1ab-CDS	Nucleotide
F1596|Deltacoronavirus sp.|Larus dominicanus|Antarctica|2023-02-02	OR269935.1|Porcine deltacoronavirus|Sus scrofa|China|2023-05-15	0.275364	72.4636	ORF1ab-CDS	Nucleotide
F1596|Deltacoronavirus sp.|Larus dominicanus|Antarctica|2023-02-02	MN200481.1|Coronavirus HKU15|Sus scrofa|China|2018	0.275364	72.4636	ORF1ab-CDS	Nucleotide
F1596|Deltacoronavirus sp.|Larus dominicanus|Antarctica|2023-02-02	MN520195.1|Porcine deltacoronavirus||China|2018-03	0.275364	72.4636	ORF1ab-CDS	Nucleotide
F1596|Deltacoronavirus sp.|Larus dominicanus|Antarctica|2023-02-02	MN520197.1|Porcine deltacoronavirus||China|2018-04	0.275364	72.4636	ORF1ab-CDS	Nucleotide
F1596|Deltacoronavirus sp.|Larus dominicanus|Antarctica|2023-02-02	MN520196.1|Porcine deltacoronavirus||China|2018-03	0.275364	72.4636	ORF1ab-CDS	Nucleotide
F1596|Deltacoronavirus sp.|Larus dominicanus|Antarctica|2023-02-02	OM256446.1|Porcine deltacoronavirus|Sus scrofa|China|2021-11	0.275308	72.4692	ORF1ab-CDS	Nucleotide
F1596|Deltacoronavirus sp.|Larus dominicanus|Antarctica|2023-02-02	KY513724.1|Porcine deltacoronavirus|Sus scrofa|China|2014	0.275308	72.4692	ORF1ab-CDS	Nucleotide
F1596|Deltacoronavirus sp.|Larus dominicanus|Antarctica|2023-02-02	LC216915.1|Coronavirus HKU15|Sus scrofa domesticus|Hong Kong|2014-02-13	0.275252	72.4748	ORF1ab-CDS	Nucleotide
F1596|Deltacoronavirus sp.|Larus dominicanus|Antarctica|2023-02-02	MZ772936.1|Porcine deltacoronavirus|Sus scrofa|China|2016	0.275197	72.4803	ORF1ab-CDS	Nucleotide
F1596|Deltacoronavirus sp.|Larus dominicanus|Antarctica|2023-02-02	MF095123.1|Porcine deltacoronavirus|Sus scrofa|China|2017-02-15	0.27516	72.484	ORF1ab-CDS	Nucleotide
F1596|Deltacoronavirus sp.|Larus dominicanus|Antarctica|2023-02-02	OM047182.1|Porcine deltacoronavirus|Sus scrofa|China|2021-04-02	0.275141	72.4859	ORF1ab-CDS	Nucleotide
F1596|Deltacoronavirus sp.|Larus dominicanus|Antarctica|2023-02-02	OL900393.1|Porcine deltacoronavirus|Sus scrofa|China|2021-04-02	0.275141	72.4859	ORF1ab-CDS	Nucleotide
F1596|Deltacoronavirus sp.|Larus dominicanus|Antarctica|2023-02-02	OR672111.1|Porcine deltacoronavirus|Sus scrofa|China|2023	0.275045	72.4955	ORF1ab-CDS	Nucleotide
F1596|Deltacoronavirus sp.|Larus dominicanus|Antarctica|2023-02-02	MH532440.1|Quail deltacoronavirus|Coturnix japonica|Poland|2015-03-03	0.274993	72.5007	ORF1ab-CDS	Nucleotide
F1596|Deltacoronavirus sp.|Larus dominicanus|Antarctica|2023-02-02	OP501870.1|Porcine deltacoronavirus|Sus scrofa|China|2022-05-10	0.274918	72.5082	ORF1ab-CDS	Nucleotide
F1596|Deltacoronavirus sp.|Larus dominicanus|Antarctica|2023-02-02	ON968724.1|Porcine deltacoronavirus|Sus scrofa|China|2022-03-20	0.274639	72.5361	ORF1ab-CDS	Nucleotide
F1596|Deltacoronavirus sp.|Larus dominicanus|Antarctica|2023-02-02	LC364346.1|Quail coronavirus UAE-HKU30|Galliformes|United Arab Emirates|2014-02-19	0.274491	72.5509	ORF1ab-CDS	Nucleotide
F1596|Deltacoronavirus sp.|Larus dominicanus|Antarctica|2023-02-02	MG812377.1|Sparrow deltacoronavirus|Passeridae|USA|2017	0.273599	72.6401	ORF1ab-CDS	Nucleotide
F1596|Deltacoronavirus sp.|Larus dominicanus|Antarctica|2023-02-02	MG812378.1|Sparrow deltacoronavirus|Passeridae|USA|2017	0.272819	72.7181	ORF1ab-CDS	Nucleotide
F1596|Deltacoronavirus sp.|Larus dominicanus|Antarctica|2023-02-02	MG812375.1|Sparrow deltacoronavirus|Passeridae|USA|2017	0.272595	72.7405	ORF1ab-CDS	Nucleotide
F1596|Deltacoronavirus sp.|Larus dominicanus|Antarctica|2023-02-02	MG812376.1|Sparrow deltacoronavirus|Passeridae|USA|2017	0.27254	72.746	ORF1ab-CDS	Nucleotide
F1596|Deltacoronavirus sp.|Larus dominicanus|Antarctica|2023-02-02	MT215336.1|Montifringilla taczanowskii coronavirus N|Onychostruthus taczanowskii|China|2019-07	0.266198	73.3802	ORF1ab-CDS	Nucleotide
F1596|Deltacoronavirus sp.|Larus dominicanus|Antarctica|2023-02-02	MT215337.1|Montifringilla taczanowskii coronavirus HM|Marmota himalayana|China|2019-07	0.266143	73.3857	ORF1ab-CDS	Nucleotide
F1596|Deltacoronavirus sp.|Larus dominicanus|Antarctica|2023-02-02	MT138109.1|Deltacoronavirus sp.|Aves|China|2018	0.247465	75.2535	ORF1ab-CDS	Nucleotide
F1596|Deltacoronavirus sp.|Larus dominicanus|Antarctica|2023-02-02	MT138106.1|Deltacoronavirus sp.|Aves|China|2018	0.247409	75.2591	ORF1ab-CDS	Nucleotide
F1596|Deltacoronavirus sp.|Larus dominicanus|Antarctica|2023-02-02	NC_011549.1|Thrush coronavirus HKU12-600|Turdus hortulorum|Hong Kong|2007-01	0.247186	75.2814	ORF1ab-CDS	Nucleotide
F1596|Deltacoronavirus sp.|Larus dominicanus|Antarctica|2023-02-02	FJ376621.1|Thrush coronavirus HKU12-600|Turdus hortulorum|Hong Kong|2007-01	0.247186	75.2814	ORF1ab-CDS	Nucleotide
F1596|Deltacoronavirus sp.|Larus dominicanus|Antarctica|2023-02-02	FJ376620.1|Bulbul coronavirus HKU11-796|Pycnonotus sinensis|Hong Kong|2007-01	0.24353	75.647	ORF1ab-CDS	Nucleotide
F1596|Deltacoronavirus sp.|Larus dominicanus|Antarctica|2023-02-02	NC_011547.1|Bulbul coronavirus HKU11-934|Pycnonotus jocosus|Hong Kong|2007-01	0.242133	75.7867	ORF1ab-CDS	Nucleotide
F1596|Deltacoronavirus sp.|Larus dominicanus|Antarctica|2023-02-02	FJ376619.2|Bulbul coronavirus HKU11-934|Pycnonotus jocosus|Hong Kong|2007-01	0.242133	75.7867	ORF1ab-CDS	Nucleotide
F1596|Deltacoronavirus sp.|Larus dominicanus|Antarctica|2023-02-02	NC_016991.1|White-eye coronavirus HKU16|Zosteropidae|China|2007	0.226863	77.3137	ORF1ab-CDS	Nucleotide
F1596|Deltacoronavirus sp.|Larus dominicanus|Antarctica|2023-02-02	JQ065044.1|White-eye coronavirus HKU16|Zosteropidae|China|2007	0.226863	77.3137	ORF1ab-CDS	Nucleotide
F1596|Deltacoronavirus sp.|Larus dominicanus|Antarctica|2023-02-02	MK204388.1|Avian coronavirus MW05|Calidris acuminata|Australia|2012	0.0738539	92.6146	ORF1ab-CDS	Nucleotide
OQ535490.1|black-headed gull deltacoronavirus|Chroicocephalus ridibundus|Poland|2018-06-12	F1596|Deltacoronavirus sp.|Larus dominicanus|Antarctica|2023-02-02	0.0725305	92.7469	ORF1ab-CDS	Nucleotide
LC364342.1|Falcon coronavirus UAE-HKU27|Falco|United Arab Emirates|2013-12-05	F1596|Deltacoronavirus sp.|Larus dominicanus|Antarctica|2023-02-02	0.0724001	92.76	ORF1ab-CDS	Nucleotide
OL311152.1|Deltacoronavirus sp.|Chroicocephalus ridibundus|China|2021-03-03	F1596|Deltacoronavirus sp.|Larus dominicanus|Antarctica|2023-02-02	0.0709007	92.9099	ORF1ab-CDS	Nucleotide
F1596|Deltacoronavirus sp.|Larus dominicanus|Antarctica|2023-02-02	OL311150.1|Deltacoronavirus sp.|Chroicocephalus ridibundus|China|2021-03-03	0.0705794	92.9421	ORF1ab-CDS	Nucleotide
F1596|Deltacoronavirus sp.|Larus dominicanus|Antarctica|2023-02-02	OL311151.1|Deltacoronavirus sp.|Chroicocephalus ridibundus|China|2021-03-03	0.0705794	92.9421	ORF1ab-CDS	Nucleotide
F1596|Deltacoronavirus sp.|Larus dominicanus|Antarctica|2023-02-02	OQ535492.1|black-headed gull deltacoronavirus|Chroicocephalus ridibundus|Poland|2017-12-03	0.0704723	92.9528	ORF1ab-CDS	Nucleotide
LC364343.1|Houbara coronavirus UAE-HKU28|Chlamydotis|United Arab Emirates|2013-04-07	F1596|Deltacoronavirus sp.|Larus dominicanus|Antarctica|2023-02-02	0.0700975	92.9903	ORF1ab-CDS	Nucleotide
LC364344.1|Pigeon coronavirus UAE-HKU29|Columbidae|United Arab Emirates|2017-03-28	F1596|Deltacoronavirus sp.|Larus dominicanus|Antarctica|2023-02-02	0.0699368	93.0063	ORF1ab-CDS	Nucleotide
OQ535493.1|common gull deltacoronavirus|Larus canus|Poland|2019-01-10	F1596|Deltacoronavirus sp.|Larus dominicanus|Antarctica|2023-02-02	0.0624398	93.756	ORF1ab-CDS	Nucleotide
OQ535491.1|black-headed gull deltacoronavirus|Chroicocephalus ridibundus|Poland|2018-12-05	F1596|Deltacoronavirus sp.|Larus dominicanus|Antarctica|2023-02-02	0.0622791	93.7721	ORF1ab-CDS	Nucleotide
MT025058.1|Gentoo penguin virus|Pygoscelis papua|Antarctica|2014	F1596|Deltacoronavirus sp.|Larus dominicanus|Antarctica|2023-02-02	0.0528493	94.7151	ORF1ab-CDS	Nucleotide
F1596|Deltacoronavirus sp.|Larus dominicanus|Antarctica|2023-02-02	JQ065048.1|Wigeon coronavirus HKU20|Mareca|China|2008	0.451065	54.8935	ORF1ab-Polyprotein	Amino acid
F1596|Deltacoronavirus sp.|Larus dominicanus|Antarctica|2023-02-02	NC_016994.1|Night heron coronavirus HKU19|Ardeidae|China|2007	0.44093	55.907	ORF1ab-Polyprotein	Amino acid
F1596|Deltacoronavirus sp.|Larus dominicanus|Antarctica|2023-02-02	JQ065047.1|Night heron coronavirus HKU19|Ardeidae|China|2007	0.44093	55.907	ORF1ab-Polyprotein	Amino acid
F1596|Deltacoronavirus sp.|Larus dominicanus|Antarctica|2023-02-02	OR208630.1|Chinese pond heron coronavirus XN11||China|2022-06	0.440492	55.9508	ORF1ab-Polyprotein	Amino acid
F1596|Deltacoronavirus sp.|Larus dominicanus|Antarctica|2023-02-02	MT993565.1|Shorebird deltacoronavirus|Arenaria interpres|Australia|2014	0.300943	69.9057	ORF1ab-Polyprotein	Amino acid
F1596|Deltacoronavirus sp.|Larus dominicanus|Antarctica|2023-02-02	NC_016996.1|Common moorhen coronavirus HKU21|Gallinula chloropus|China|2007	0.273201	72.6799	ORF1ab-Polyprotein	Amino acid
F1596|Deltacoronavirus sp.|Larus dominicanus|Antarctica|2023-02-02	JQ065049.1|Common moorhen coronavirus HKU21|Gallinula chloropus|China|2007	0.273201	72.6799	ORF1ab-Polyprotein	Amino acid
F1596|Deltacoronavirus sp.|Larus dominicanus|Antarctica|2023-02-02	MT138107.1|Deltacoronavirus sp.|Aves|China|2018	0.256907	74.3093	ORF1ab-Polyprotein	Amino acid
F1596|Deltacoronavirus sp.|Larus dominicanus|Antarctica|2023-02-02	MT138108.1|Deltacoronavirus sp.|Aves|China|2018	0.252264	74.7736	ORF1ab-Polyprotein	Amino acid
F1596|Deltacoronavirus sp.|Larus dominicanus|Antarctica|2023-02-02	MT138104.1|Deltacoronavirus sp.|||2018	0.25088	74.912	ORF1ab-Polyprotein	Amino acid
F1596|Deltacoronavirus sp.|Larus dominicanus|Antarctica|2023-02-02	MT138105.1|Deltacoronavirus sp.|Aves|China|2018	0.25088	74.912	ORF1ab-Polyprotein	Amino acid
F1596|Deltacoronavirus sp.|Larus dominicanus|Antarctica|2023-02-02	NC_011550.1|Munia coronavirus HKU13-3514|Lonchura striata|Hong Kong|2007-04	0.240455	75.9545	ORF1ab-Polyprotein	Amino acid
F1596|Deltacoronavirus sp.|Larus dominicanus|Antarctica|2023-02-02	FJ376622.1|Munia coronavirus HKU13-3514|Lonchura striata|Hong Kong|2007-04	0.240455	75.9545	ORF1ab-Polyprotein	Amino acid
F1596|Deltacoronavirus sp.|Larus dominicanus|Antarctica|2023-02-02	NC_016993.1|Magpie-robin coronavirus HKU18|Muscicapidae|China|2007	0.237186	76.2814	ORF1ab-Polyprotein	Amino acid
F1596|Deltacoronavirus sp.|Larus dominicanus|Antarctica|2023-02-02	JQ065046.1|Magpie-robin coronavirus HKU18|Muscicapidae|China|2007	0.237186	76.2814	ORF1ab-Polyprotein	Amino acid
F1596|Deltacoronavirus sp.|Larus dominicanus|Antarctica|2023-02-02	MF642325.1|Porcine deltacoronavirus|Sus scrofa|China|2017-03	0.232881	76.7119	ORF1ab-Polyprotein	Amino acid
F1596|Deltacoronavirus sp.|Larus dominicanus|Antarctica|2023-02-02	MF642324.1|Porcine deltacoronavirus|Sus scrofa|China|2017-04	0.232212	76.7788	ORF1ab-Polyprotein	Amino acid
F1596|Deltacoronavirus sp.|Larus dominicanus|Antarctica|2023-02-02	MF642323.1|Porcine deltacoronavirus|Sus scrofa|China|2016-08	0.231375	76.8625	ORF1ab-Polyprotein	Amino acid
F1596|Deltacoronavirus sp.|Larus dominicanus|Antarctica|2023-02-02	MZ802772.1|Porcine deltacoronavirus|Sus scrofa|Thailand|2016-09	0.231323	76.8677	ORF1ab-Polyprotein	Amino acid
F1596|Deltacoronavirus sp.|Larus dominicanus|Antarctica|2023-02-02	MZ802773.1|Porcine deltacoronavirus|Sus scrofa|Thailand|2016-09	0.231323	76.8677	ORF1ab-Polyprotein	Amino acid
F1596|Deltacoronavirus sp.|Larus dominicanus|Antarctica|2023-02-02	MZ802774.1|Porcine deltacoronavirus|Sus scrofa|Thailand|2016-09	0.231323	76.8677	ORF1ab-Polyprotein	Amino acid
F1596|Deltacoronavirus sp.|Larus dominicanus|Antarctica|2023-02-02	KX361345.1|Porcine deltacoronavirus|Sus scrofa|Thailand|2015-12	0.231323	76.8677	ORF1ab-Polyprotein	Amino acid
F1596|Deltacoronavirus sp.|Larus dominicanus|Antarctica|2023-02-02	MH700627.1|Porcine deltacoronavirus|Sus scrofa||	0.231156	76.8844	ORF1ab-Polyprotein	Amino acid
F1596|Deltacoronavirus sp.|Larus dominicanus|Antarctica|2023-02-02	MF642322.1|Porcine deltacoronavirus|Sus scrofa|China|2016-08	0.230705	76.9295	ORF1ab-Polyprotein	Amino acid
F1596|Deltacoronavirus sp.|Larus dominicanus|Antarctica|2023-02-02	LC364346.1|Quail coronavirus UAE-HKU30|Galliformes|United Arab Emirates|2014-02-19	0.229236	77.0764	ORF1ab-Polyprotein	Amino acid
F1596|Deltacoronavirus sp.|Larus dominicanus|Antarctica|2023-02-02	LC364345.1|Quail coronavirus UAE-HKU30|Galliformes|United Arab Emirates|2013-06-23	0.228902	77.1098	ORF1ab-Polyprotein	Amino acid
F1596|Deltacoronavirus sp.|Larus dominicanus|Antarctica|2023-02-02	MH532440.1|Quail deltacoronavirus|Coturnix japonica|Poland|2015-03-03	0.228734	77.1266	ORF1ab-Polyprotein	Amino acid
F1596|Deltacoronavirus sp.|Larus dominicanus|Antarctica|2023-02-02	MK330604.1|Porcine deltacoronavirus|Sus scrofa|China|2017-02	0.227806	77.2194	ORF1ab-Polyprotein	Amino acid
F1596|Deltacoronavirus sp.|Larus dominicanus|Antarctica|2023-02-02	MK211169.1|Porcine deltacoronavirus|Sus scrofa|China|2017-12-24	0.227806	77.2194	ORF1ab-Polyprotein	Amino acid
F1596|Deltacoronavirus sp.|Larus dominicanus|Antarctica|2023-02-02	MK993519.1|Porcine deltacoronavirus|Sus scrofa|China|2019-01	0.227638	77.2362	ORF1ab-Polyprotein	Amino acid
F1596|Deltacoronavirus sp.|Larus dominicanus|Antarctica|2023-02-02	MK625641.1|Porcine deltacoronavirus|Sus scrofa|China|2018-10	0.226352	77.3648	ORF1ab-Polyprotein	Amino acid
F1596|Deltacoronavirus sp.|Larus dominicanus|Antarctica|2023-02-02	MZ388469.1|Porcine deltacoronavirus|Sus scrofa|China|2016-12-19	0.225628	77.4372	ORF1ab-Polyprotein	Amino acid
F1596|Deltacoronavirus sp.|Larus dominicanus|Antarctica|2023-02-02	KX361344.1|Porcine deltacoronavirus|Sus scrofa|Thailand|2013-03	0.225628	77.4372	ORF1ab-Polyprotein	Amino acid
F1596|Deltacoronavirus sp.|Larus dominicanus|Antarctica|2023-02-02	KX361343.1|Porcine deltacoronavirus|Sus scrofa|Thailand|2013-02	0.225628	77.4372	ORF1ab-Polyprotein	Amino acid
F1596|Deltacoronavirus sp.|Larus dominicanus|Antarctica|2023-02-02	MH700628.1|Porcine deltacoronavirus|Sus scrofa||	0.225461	77.4539	ORF1ab-Polyprotein	Amino acid
F1596|Deltacoronavirus sp.|Larus dominicanus|Antarctica|2023-02-02	KX834351.1|Porcine deltacoronavirus|Sus scrofa|Viet Nam|2015-10-10	0.225461	77.4539	ORF1ab-Polyprotein	Amino acid
F1596|Deltacoronavirus sp.|Larus dominicanus|Antarctica|2023-02-02	MZ802777.1|Porcine deltacoronavirus|Sus scrofa|Thailand|2016-05	0.225461	77.4539	ORF1ab-Polyprotein	Amino acid
F1596|Deltacoronavirus sp.|Larus dominicanus|Antarctica|2023-02-02	MW854634.1|Porcine deltacoronavirus|Sus scrofa|Taiwan|2015-06	0.225347	77.4653	ORF1ab-Polyprotein	Amino acid
F1596|Deltacoronavirus sp.|Larus dominicanus|Antarctica|2023-02-02	KY293678.1|Porcine deltacoronavirus|Sus scrofa|China|2016-05-23	0.225347	77.4653	ORF1ab-Polyprotein	Amino acid
F1596|Deltacoronavirus sp.|Larus dominicanus|Antarctica|2023-02-02	KX834352.1|Porcine deltacoronavirus|Sus scrofa|Viet Nam|2015-12-08	0.225293	77.4707	ORF1ab-Polyprotein	Amino acid
F1596|Deltacoronavirus sp.|Larus dominicanus|Antarctica|2023-02-02	LC260045.1|Porcine deltacoronavirus|Sus scrofa domesticus|Japan|2016-09	0.22518	77.482	ORF1ab-Polyprotein	Amino acid
F1596|Deltacoronavirus sp.|Larus dominicanus|Antarctica|2023-02-02	MH118331.1|Porcine deltacoronavirus|Sus scrofa|Viet Nam|	0.225163	77.4837	ORF1ab-Polyprotein	Amino acid
F1596|Deltacoronavirus sp.|Larus dominicanus|Antarctica|2023-02-02	MH118333.1|Porcine deltacoronavirus|Sus scrofa|Viet Nam|	0.225163	77.4837	ORF1ab-Polyprotein	Amino acid
F1596|Deltacoronavirus sp.|Larus dominicanus|Antarctica|2023-02-02	KX998969.1|Porcine deltacoronavirus|Sus scrofa|Viet Nam|2015-12	0.225163	77.4837	ORF1ab-Polyprotein	Amino acid
F1596|Deltacoronavirus sp.|Larus dominicanus|Antarctica|2023-02-02	MF948005.1|Porcine deltacoronavirus|Sus scrofa|China|2017-08-10	0.225034	77.4966	ORF1ab-Polyprotein	Amino acid
F1596|Deltacoronavirus sp.|Larus dominicanus|Antarctica|2023-02-02	KY293677.1|Porcine deltacoronavirus|Sus scrofa|China|2016-05-23	0.225013	77.4987	ORF1ab-Polyprotein	Amino acid
F1596|Deltacoronavirus sp.|Larus dominicanus|Antarctica|2023-02-02	MK330605.1|Porcine deltacoronavirus|Sus scrofa|China|2018-01	0.224958	77.5042	ORF1ab-Polyprotein	Amino acid
F1596|Deltacoronavirus sp.|Larus dominicanus|Antarctica|2023-02-02	MK005882.1|Porcine deltacoronavirus|Sus scrofa|China|2018-03	0.224958	77.5042	ORF1ab-Polyprotein	Amino acid
F1596|Deltacoronavirus sp.|Larus dominicanus|Antarctica|2023-02-02	MK359104.1|Porcine deltacoronavirus|Sus scrofa|China|2018	0.224958	77.5042	ORF1ab-Polyprotein	Amino acid
F1596|Deltacoronavirus sp.|Larus dominicanus|Antarctica|2023-02-02	MN520194.1|Porcine deltacoronavirus||China|2018-10	0.224845	77.5155	ORF1ab-Polyprotein	Amino acid
F1596|Deltacoronavirus sp.|Larus dominicanus|Antarctica|2023-02-02	MN942260.2|Porcine deltacoronavirus|Sus scrofa|China|2015	0.224791	77.5209	ORF1ab-Polyprotein	Amino acid
F1596|Deltacoronavirus sp.|Larus dominicanus|Antarctica|2023-02-02	MN173781.1|Porcine deltacoronavirus||China|2018	0.224661	77.5339	ORF1ab-Polyprotein	Amino acid
F1596|Deltacoronavirus sp.|Larus dominicanus|Antarctica|2023-02-02	PP130097.1|Porcine deltacoronavirus||China|	0.224623	77.5377	ORF1ab-Polyprotein	Amino acid
F1596|Deltacoronavirus sp.|Larus dominicanus|Antarctica|2023-02-02	OR762053.2|Porcine deltacoronavirus|Sus scrofa|China|2022-06	0.224623	77.5377	ORF1ab-Polyprotein	Amino acid
F1596|Deltacoronavirus sp.|Larus dominicanus|Antarctica|2023-02-02	MN173780.1|Porcine deltacoronavirus||China|2018	0.224623	77.5377	ORF1ab-Polyprotein	Amino acid
F1596|Deltacoronavirus sp.|Larus dominicanus|Antarctica|2023-02-02	KU051649.1|Porcine deltacoronavirus|Sus scrofa|Thailand|2015-06-30	0.224623	77.5377	ORF1ab-Polyprotein	Amino acid
F1596|Deltacoronavirus sp.|Larus dominicanus|Antarctica|2023-02-02	OP792038.1|Porcine deltacoronavirus|Sus scrofa|China|2020-12	0.224548	77.5452	ORF1ab-Polyprotein	Amino acid
F1596|Deltacoronavirus sp.|Larus dominicanus|Antarctica|2023-02-02	MK625639.1|Porcine deltacoronavirus|Sus scrofa|China|2018-10	0.22451	77.549	ORF1ab-Polyprotein	Amino acid
F1596|Deltacoronavirus sp.|Larus dominicanus|Antarctica|2023-02-02	MH025763.1|Porcine deltacoronavirus|Sus scrofa|China|2016	0.22451	77.549	ORF1ab-Polyprotein	Amino acid
F1596|Deltacoronavirus sp.|Larus dominicanus|Antarctica|2023-02-02	MN520204.1|Porcine deltacoronavirus||China|2018-05	0.224493	77.5507	ORF1ab-Polyprotein	Amino acid
F1596|Deltacoronavirus sp.|Larus dominicanus|Antarctica|2023-02-02	MN173779.1|Porcine deltacoronavirus||China|2018	0.224456	77.5544	ORF1ab-Polyprotein	Amino acid
F1596|Deltacoronavirus sp.|Larus dominicanus|Antarctica|2023-02-02	MN520199.1|Porcine deltacoronavirus||China|2018	0.224363	77.5637	ORF1ab-Polyprotein	Amino acid
F1596|Deltacoronavirus sp.|Larus dominicanus|Antarctica|2023-02-02	KU665558.1|Porcine deltacoronavirus||China|2014-06-26	0.224343	77.5657	ORF1ab-Polyprotein	Amino acid
F1596|Deltacoronavirus sp.|Larus dominicanus|Antarctica|2023-02-02	MK625638.1|Porcine deltacoronavirus|Sus scrofa|China|2018-10	0.224343	77.5657	ORF1ab-Polyprotein	Amino acid
F1596|Deltacoronavirus sp.|Larus dominicanus|Antarctica|2023-02-02	MK625640.1|Porcine deltacoronavirus|Sus scrofa|China|2018-10	0.224343	77.5657	ORF1ab-Polyprotein	Amino acid
F1596|Deltacoronavirus sp.|Larus dominicanus|Antarctica|2023-02-02	MH025764.1|Porcine deltacoronavirus|Sus scrofa|China|2016	0.224343	77.5657	ORF1ab-Polyprotein	Amino acid
F1596|Deltacoronavirus sp.|Larus dominicanus|Antarctica|2023-02-02	MT663769.1|Porcine deltacoronavirus|Sus scrofa|China|2019-07-23	0.224343	77.5657	ORF1ab-Polyprotein	Amino acid
F1596|Deltacoronavirus sp.|Larus dominicanus|Antarctica|2023-02-02	MN520202.1|Porcine deltacoronavirus||China|2018-05	0.224343	77.5657	ORF1ab-Polyprotein	Amino acid
F1596|Deltacoronavirus sp.|Larus dominicanus|Antarctica|2023-02-02	KY926512.1|Porcine deltacoronavirus|Sus scrofa|South Korea|2016-11	0.224343	77.5657	ORF1ab-Polyprotein	Amino acid
F1596|Deltacoronavirus sp.|Larus dominicanus|Antarctica|2023-02-02	MZ388473.1|Porcine deltacoronavirus|Sus scrofa|China|2018-02-06	0.224326	77.5674	ORF1ab-Polyprotein	Amino acid
F1596|Deltacoronavirus sp.|Larus dominicanus|Antarctica|2023-02-02	MN173782.1|Porcine deltacoronavirus||China|2018	0.224288	77.5712	ORF1ab-Polyprotein	Amino acid
F1596|Deltacoronavirus sp.|Larus dominicanus|Antarctica|2023-02-02	MH700629.1|Porcine deltacoronavirus|Sus scrofa||	0.224288	77.5712	ORF1ab-Polyprotein	Amino acid
F1596|Deltacoronavirus sp.|Larus dominicanus|Antarctica|2023-02-02	MH118332.1|Porcine deltacoronavirus|Sus scrofa|Viet Nam|	0.224288	77.5712	ORF1ab-Polyprotein	Amino acid
F1596|Deltacoronavirus sp.|Larus dominicanus|Antarctica|2023-02-02	KU051641.1|Porcine deltacoronavirus|Sus scrofa|Thailand|2015-06-10	0.224288	77.5712	ORF1ab-Polyprotein	Amino acid
F1596|Deltacoronavirus sp.|Larus dominicanus|Antarctica|2023-02-02	MZ802775.1|Porcine deltacoronavirus|Sus scrofa|Thailand|2016-01	0.224288	77.5712	ORF1ab-Polyprotein	Amino acid
F1596|Deltacoronavirus sp.|Larus dominicanus|Antarctica|2023-02-02	MZ802776.1|Porcine deltacoronavirus|Sus scrofa|Viet Nam|2016-03	0.224288	77.5712	ORF1ab-Polyprotein	Amino acid
F1596|Deltacoronavirus sp.|Larus dominicanus|Antarctica|2023-02-02	KX118627.1|Porcine deltacoronavirus|Sus scrofa|Laos|2016-01-20	0.224288	77.5712	ORF1ab-Polyprotein	Amino acid
F1596|Deltacoronavirus sp.|Larus dominicanus|Antarctica|2023-02-02	KU984334.1|Porcine deltacoronavirus|Sus scrofa|Thailand|2015-11	0.224288	77.5712	ORF1ab-Polyprotein	Amino acid
F1596|Deltacoronavirus sp.|Larus dominicanus|Antarctica|2023-02-02	MH025762.1|Porcine deltacoronavirus|Sus scrofa|China|2016	0.224213	77.5787	ORF1ab-Polyprotein	Amino acid
F1596|Deltacoronavirus sp.|Larus dominicanus|Antarctica|2023-02-02	MG812378.1|Sparrow deltacoronavirus|Passeridae|USA|2017	0.224213	77.5787	ORF1ab-Polyprotein	Amino acid
F1596|Deltacoronavirus sp.|Larus dominicanus|Antarctica|2023-02-02	KT021234.1|Porcine deltacoronavirus|Sus scrofa|China|2015-03-20	0.224175	77.5825	ORF1ab-Polyprotein	Amino acid
F1596|Deltacoronavirus sp.|Larus dominicanus|Antarctica|2023-02-02	KY354363.1|Porcine deltacoronavirus|Sus scrofa|South Korea|2016-04-01	0.224175	77.5825	ORF1ab-Polyprotein	Amino acid
F1596|Deltacoronavirus sp.|Larus dominicanus|Antarctica|2023-02-02	KY354364.1|Porcine deltacoronavirus|Sus scrofa|South Korea|2016-04-01	0.224175	77.5825	ORF1ab-Polyprotein	Amino acid
F1596|Deltacoronavirus sp.|Larus dominicanus|Antarctica|2023-02-02	OM777140.1|Porcine deltacoronavirus|Sus scrofa|Taiwan|2021	0.224175	77.5825	ORF1ab-Polyprotein	Amino acid
F1596|Deltacoronavirus sp.|Larus dominicanus|Antarctica|2023-02-02	OQ547740.1|Porcine deltacoronavirus|Sus scrofa|China|2021	0.224175	77.5825	ORF1ab-Polyprotein	Amino acid
F1596|Deltacoronavirus sp.|Larus dominicanus|Antarctica|2023-02-02	KY363868.1|Porcine deltacoronavirus|Sus scrofa|China|2016-01-05	0.224175	77.5825	ORF1ab-Polyprotein	Amino acid
F1596|Deltacoronavirus sp.|Larus dominicanus|Antarctica|2023-02-02	MN025260.1|Porcine deltacoronavirus|Sus scrofa|China|2017-01-18	0.224121	77.5879	ORF1ab-Polyprotein	Amino acid
F1596|Deltacoronavirus sp.|Larus dominicanus|Antarctica|2023-02-02	MN520206.1|Porcine deltacoronavirus||China|2019-03	0.224046	77.5954	ORF1ab-Polyprotein	Amino acid
F1596|Deltacoronavirus sp.|Larus dominicanus|Antarctica|2023-02-02	KP757892.1|Porcine deltacoronavirus|Sus scrofa|China|2014-12-20	0.224008	77.5992	ORF1ab-Polyprotein	Amino acid
F1596|Deltacoronavirus sp.|Larus dominicanus|Antarctica|2023-02-02	ON859973.1|Porcine deltacoronavirus|Sus scrofa|China|2021-01-20	0.224008	77.5992	ORF1ab-Polyprotein	Amino acid
F1596|Deltacoronavirus sp.|Larus dominicanus|Antarctica|2023-02-02	OK649355.1|Porcine deltacoronavirus|Sus scrofa|China|2017-12-17	0.224008	77.5992	ORF1ab-Polyprotein	Amino acid
F1596|Deltacoronavirus sp.|Larus dominicanus|Antarctica|2023-02-02	MN520205.1|Porcine deltacoronavirus||China|2019-03	0.224008	77.5992	ORF1ab-Polyprotein	Amino acid
F1596|Deltacoronavirus sp.|Larus dominicanus|Antarctica|2023-02-02	PP998010.1|Porcine deltacoronavirus|Sus scrofa|China|2023-02	0.224008	77.5992	ORF1ab-Polyprotein	Amino acid
F1596|Deltacoronavirus sp.|Larus dominicanus|Antarctica|2023-02-02	MZ802955.1|Porcine deltacoronavirus|Sus scrofa|China|2020-09	0.224008	77.5992	ORF1ab-Polyprotein	Amino acid
F1596|Deltacoronavirus sp.|Larus dominicanus|Antarctica|2023-02-02	MN781985.1|Porcine deltacoronavirus|Sus scrofa|China|	0.223991	77.6009	ORF1ab-Polyprotein	Amino acid
F1596|Deltacoronavirus sp.|Larus dominicanus|Antarctica|2023-02-02	OR672111.1|Porcine deltacoronavirus|Sus scrofa|China|2023	0.223991	77.6009	ORF1ab-Polyprotein	Amino acid
F1596|Deltacoronavirus sp.|Larus dominicanus|Antarctica|2023-02-02	MZ388470.1|Porcine deltacoronavirus|Sus scrofa|China|2017-01-22	0.223953	77.6047	ORF1ab-Polyprotein	Amino acid
F1596|Deltacoronavirus sp.|Larus dominicanus|Antarctica|2023-02-02	MZ388474.1|Porcine deltacoronavirus|Sus scrofa|China|2018-04-03	0.223953	77.6047	ORF1ab-Polyprotein	Amino acid
F1596|Deltacoronavirus sp.|Larus dominicanus|Antarctica|2023-02-02	MZ388471.1|Porcine deltacoronavirus|Sus scrofa|China|2017-02-13	0.223953	77.6047	ORF1ab-Polyprotein	Amino acid
F1596|Deltacoronavirus sp.|Larus dominicanus|Antarctica|2023-02-02	MF431742.1|Porcine deltacoronavirus|Sus scrofa|China|2015	0.223841	77.6159	ORF1ab-Polyprotein	Amino acid
F1596|Deltacoronavirus sp.|Larus dominicanus|Antarctica|2023-02-02	LC216914.1|Coronavirus HKU15|Sus scrofa domesticus|Hong Kong|2014-02-13	0.223841	77.6159	ORF1ab-Polyprotein	Amino acid
F1596|Deltacoronavirus sp.|Larus dominicanus|Antarctica|2023-02-02	MN520190.1|Porcine deltacoronavirus||China|2018-03	0.223841	77.6159	ORF1ab-Polyprotein	Amino acid
F1596|Deltacoronavirus sp.|Larus dominicanus|Antarctica|2023-02-02	MG837130.1|Porcine deltacoronavirus|Sus scrofa|South Korea|2016-11	0.223841	77.6159	ORF1ab-Polyprotein	Amino acid
F1596|Deltacoronavirus sp.|Larus dominicanus|Antarctica|2023-02-02	MG837131.1|Porcine deltacoronavirus|Sus scrofa|South Korea|2016-11	0.223841	77.6159	ORF1ab-Polyprotein	Amino acid
F1596|Deltacoronavirus sp.|Larus dominicanus|Antarctica|2023-02-02	MN520209.1|Porcine deltacoronavirus||China|2019-01	0.223841	77.6159	ORF1ab-Polyprotein	Amino acid
F1596|Deltacoronavirus sp.|Larus dominicanus|Antarctica|2023-02-02	MN520200.1|Porcine deltacoronavirus||China|2018	0.223823	77.6177	ORF1ab-Polyprotein	Amino acid
F1596|Deltacoronavirus sp.|Larus dominicanus|Antarctica|2023-02-02	MN520203.1|Porcine deltacoronavirus||China|2018-11	0.223786	77.6214	ORF1ab-Polyprotein	Amino acid
F1596|Deltacoronavirus sp.|Larus dominicanus|Antarctica|2023-02-02	OP566509.1|Porcine deltacoronavirus|Sus scrofa|China|2016	0.223786	77.6214	ORF1ab-Polyprotein	Amino acid
F1596|Deltacoronavirus sp.|Larus dominicanus|Antarctica|2023-02-02	MN520193.1|Porcine deltacoronavirus||China|2018	0.223786	77.6214	ORF1ab-Polyprotein	Amino acid
F1596|Deltacoronavirus sp.|Larus dominicanus|Antarctica|2023-02-02	OR122654.1|Porcine deltacoronavirus|Sus scrofa|China|2022-10-20	0.223673	77.6327	ORF1ab-Polyprotein	Amino acid
F1596|Deltacoronavirus sp.|Larus dominicanus|Antarctica|2023-02-02	KT381613.1|Porcine coronavirus HKU15|Sus scrofa|USA|2014-05-07	0.223673	77.6327	ORF1ab-Polyprotein	Amino acid
F1596|Deltacoronavirus sp.|Larus dominicanus|Antarctica|2023-02-02	MW196362.1|Porcine deltacoronavirus|Sus scrofa|USA|2019	0.223673	77.6327	ORF1ab-Polyprotein	Amino acid
F1596|Deltacoronavirus sp.|Larus dominicanus|Antarctica|2023-02-02	KY364365.1|Porcine deltacoronavirus|Sus scrofa|South Korea|2014-07	0.223673	77.6327	ORF1ab-Polyprotein	Amino acid
F1596|Deltacoronavirus sp.|Larus dominicanus|Antarctica|2023-02-02	KP981395.1|Porcine deltacoronavirus||USA|	0.223673	77.6327	ORF1ab-Polyprotein	Amino acid
F1596|Deltacoronavirus sp.|Larus dominicanus|Antarctica|2023-02-02	KM012168.1|Porcine coronavirus HKU15|Sus scrofa|USA|2014-03-17	0.223673	77.6327	ORF1ab-Polyprotein	Amino acid
F1596|Deltacoronavirus sp.|Larus dominicanus|Antarctica|2023-02-02	ON936274.1|Porcine deltacoronavirus|Sus scrofa|China|2020	0.223618	77.6382	ORF1ab-Polyprotein	Amino acid
F1596|Deltacoronavirus sp.|Larus dominicanus|Antarctica|2023-02-02	ON936275.1|Porcine deltacoronavirus|Sus scrofa|China|2020	0.223618	77.6382	ORF1ab-Polyprotein	Amino acid
F1596|Deltacoronavirus sp.|Larus dominicanus|Antarctica|2023-02-02	MG242062.1|Porcine deltacoronavirus|Sus scrofa|China|2017	0.223618	77.6382	ORF1ab-Polyprotein	Amino acid
F1596|Deltacoronavirus sp.|Larus dominicanus|Antarctica|2023-02-02	KY513724.1|Porcine deltacoronavirus|Sus scrofa|China|2014	0.223618	77.6382	ORF1ab-Polyprotein	Amino acid
F1596|Deltacoronavirus sp.|Larus dominicanus|Antarctica|2023-02-02	MZ388472.1|Porcine deltacoronavirus|Sus scrofa|China|2017-03-03	0.223618	77.6382	ORF1ab-Polyprotein	Amino acid
F1596|Deltacoronavirus sp.|Larus dominicanus|Antarctica|2023-02-02	ON382562.1|Porcine deltacoronavirus|Sus scrofa|China|2021-06-10	0.223563	77.6437	ORF1ab-Polyprotein	Amino acid
F1596|Deltacoronavirus sp.|Larus dominicanus|Antarctica|2023-02-02	KR265860.1|Porcine deltacoronavirus|Sus scrofa|USA|2014-02-05	0.223543	77.6457	ORF1ab-Polyprotein	Amino acid
F1596|Deltacoronavirus sp.|Larus dominicanus|Antarctica|2023-02-02	MW816149.1|Porcine deltacoronavirus|Sus scrofa|China|2018	0.223506	77.6494	ORF1ab-Polyprotein	Amino acid
F1596|Deltacoronavirus sp.|Larus dominicanus|Antarctica|2023-02-02	KT336560.1|Porcine deltacoronavirus|Sus scrofa|China|2014-11-24	0.223506	77.6494	ORF1ab-Polyprotein	Amino acid
F1596|Deltacoronavirus sp.|Larus dominicanus|Antarctica|2023-02-02	OR230676.1|Porcine deltacoronavirus|Sus scrofa|China|2017	0.223506	77.6494	ORF1ab-Polyprotein	Amino acid
F1596|Deltacoronavirus sp.|Larus dominicanus|Antarctica|2023-02-02	MF280390.1|Porcine deltacoronavirus|Sus scrofa|China|2016	0.223506	77.6494	ORF1ab-Polyprotein	Amino acid
F1596|Deltacoronavirus sp.|Larus dominicanus|Antarctica|2023-02-02	KR131621.1|Porcine deltacoronavirus|Sus scrofa|China|2015-03	0.223506	77.6494	ORF1ab-Polyprotein	Amino acid
F1596|Deltacoronavirus sp.|Larus dominicanus|Antarctica|2023-02-02	OQ473581.1|Porcine deltacoronavirus|Sus scrofa|China|2022	0.223506	77.6494	ORF1ab-Polyprotein	Amino acid
F1596|Deltacoronavirus sp.|Larus dominicanus|Antarctica|2023-02-02	OQ718500.1|Porcine deltacoronavirus|Sus scrofa|South Korea|2022	0.223506	77.6494	ORF1ab-Polyprotein	Amino acid
F1596|Deltacoronavirus sp.|Larus dominicanus|Antarctica|2023-02-02	MZ291567.1|Porcine deltacoronavirus|Sus scrofa|USA|2014	0.223506	77.6494	ORF1ab-Polyprotein	Amino acid
F1596|Deltacoronavirus sp.|Larus dominicanus|Antarctica|2023-02-02	KJ620016.1|Porcine coronavirus HKU15|Sus scrofa|USA|2014-03-18	0.223506	77.6494	ORF1ab-Polyprotein	Amino acid
F1596|Deltacoronavirus sp.|Larus dominicanus|Antarctica|2023-02-02	KR265858.1|Porcine deltacoronavirus|Sus scrofa|USA|2014-05-06	0.223506	77.6494	ORF1ab-Polyprotein	Amino acid
F1596|Deltacoronavirus sp.|Larus dominicanus|Antarctica|2023-02-02	MN520201.1|Porcine deltacoronavirus||China|2018	0.223506	77.6494	ORF1ab-Polyprotein	Amino acid
F1596|Deltacoronavirus sp.|Larus dominicanus|Antarctica|2023-02-02	KR265862.1|Porcine deltacoronavirus|Sus scrofa|USA|2014-03-26	0.223451	77.6549	ORF1ab-Polyprotein	Amino acid
F1596|Deltacoronavirus sp.|Larus dominicanus|Antarctica|2023-02-02	KT266822.1|Porcine deltacoronavirus|Sus scrofa|China|2012	0.223451	77.6549	ORF1ab-Polyprotein	Amino acid
F1596|Deltacoronavirus sp.|Larus dominicanus|Antarctica|2023-02-02	OQ736717.1|Porcine deltacoronavirus|Sus scrofa|China|2021	0.223451	77.6549	ORF1ab-Polyprotein	Amino acid
F1596|Deltacoronavirus sp.|Larus dominicanus|Antarctica|2023-02-02	MT263013.1|Porcine deltacoronavirus|Sus scrofa|China|2017	0.223451	77.6549	ORF1ab-Polyprotein	Amino acid
F1596|Deltacoronavirus sp.|Larus dominicanus|Antarctica|2023-02-02	KR265848.1|Porcine deltacoronavirus|Sus scrofa|USA|2014-03-14	0.223413	77.6587	ORF1ab-Polyprotein	Amino acid
F1596|Deltacoronavirus sp.|Larus dominicanus|Antarctica|2023-02-02	MN520192.1|Porcine deltacoronavirus||China|2018-08	0.223376	77.6624	ORF1ab-Polyprotein	Amino acid
F1596|Deltacoronavirus sp.|Larus dominicanus|Antarctica|2023-02-02	KR150443.1|Porcine deltacoronavirus|Sus scrofa|USA|2015-03-24	0.223376	77.6624	ORF1ab-Polyprotein	Amino acid
F1596|Deltacoronavirus sp.|Larus dominicanus|Antarctica|2023-02-02	MW345815.1|Deltacoronavirus HNU1-2|Pica pica|China|2018-06	0.223376	77.6624	ORF1ab-Polyprotein	Amino acid
F1596|Deltacoronavirus sp.|Larus dominicanus|Antarctica|2023-02-02	OR122653.1|Porcine deltacoronavirus|Sus scrofa|China|2021-10-04	0.223338	77.6662	ORF1ab-Polyprotein	Amino acid
F1596|Deltacoronavirus sp.|Larus dominicanus|Antarctica|2023-02-02	KX022603.1|Porcine deltacoronavirus|Sus scrofa|USA|2015-12-18	0.223338	77.6662	ORF1ab-Polyprotein	Amino acid
F1596|Deltacoronavirus sp.|Larus dominicanus|Antarctica|2023-02-02	KR265863.1|Porcine deltacoronavirus|Sus scrofa|USA|2014-03-27	0.223338	77.6662	ORF1ab-Polyprotein	Amino acid
F1596|Deltacoronavirus sp.|Larus dominicanus|Antarctica|2023-02-02	KJ569769.1|Porcine coronavirus HKU15|Sus scrofa|USA|2014-02-13	0.223338	77.6662	ORF1ab-Polyprotein	Amino acid
F1596|Deltacoronavirus sp.|Larus dominicanus|Antarctica|2023-02-02	KR265852.1|Porcine deltacoronavirus|Sus scrofa|USA|2014-04-21	0.223338	77.6662	ORF1ab-Polyprotein	Amino acid
F1596|Deltacoronavirus sp.|Larus dominicanus|Antarctica|2023-02-02	KR265854.1|Porcine deltacoronavirus|Sus scrofa|USA|2014-05-21	0.223338	77.6662	ORF1ab-Polyprotein	Amino acid
F1596|Deltacoronavirus sp.|Larus dominicanus|Antarctica|2023-02-02	KR265855.1|Porcine deltacoronavirus|Sus scrofa|USA|2014-05-21	0.223338	77.6662	ORF1ab-Polyprotein	Amino acid
F1596|Deltacoronavirus sp.|Larus dominicanus|Antarctica|2023-02-02	KR265861.1|Porcine deltacoronavirus|Sus scrofa|USA|2014-02-05	0.223338	77.6662	ORF1ab-Polyprotein	Amino acid
F1596|Deltacoronavirus sp.|Larus dominicanus|Antarctica|2023-02-02	KJ584359.1|Porcine coronavirus HKU15|Sus scrofa|USA|2014-02-21	0.223338	77.6662	ORF1ab-Polyprotein	Amino acid
F1596|Deltacoronavirus sp.|Larus dominicanus|Antarctica|2023-02-02	KJ462462.1|Porcine coronavirus HKU15|Sus scrofa|USA|2014-01-31	0.223338	77.6662	ORF1ab-Polyprotein	Amino acid
F1596|Deltacoronavirus sp.|Larus dominicanus|Antarctica|2023-02-02	KR265856.1|Porcine deltacoronavirus|Sus scrofa|USA|2014-02-23	0.223338	77.6662	ORF1ab-Polyprotein	Amino acid
F1596|Deltacoronavirus sp.|Larus dominicanus|Antarctica|2023-02-02	KR265857.1|Porcine deltacoronavirus|Sus scrofa|USA|2014-02-23	0.223338	77.6662	ORF1ab-Polyprotein	Amino acid
F1596|Deltacoronavirus sp.|Larus dominicanus|Antarctica|2023-02-02	KJ769231.1|Swine deltacoronavirus OhioCVM1/2014|Sus scrofa|USA|2014-03-01	0.223338	77.6662	ORF1ab-Polyprotein	Amino acid
F1596|Deltacoronavirus sp.|Larus dominicanus|Antarctica|2023-02-02	KR265847.1|Porcine deltacoronavirus|Sus scrofa|USA|2014-03-06	0.223338	77.6662	ORF1ab-Polyprotein	Amino acid
F1596|Deltacoronavirus sp.|Larus dominicanus|Antarctica|2023-02-02	KR265865.1|Porcine deltacoronavirus|Sus scrofa|USA|2014-06-05	0.223338	77.6662	ORF1ab-Polyprotein	Amino acid
F1596|Deltacoronavirus sp.|Larus dominicanus|Antarctica|2023-02-02	PP998011.1|Porcine deltacoronavirus|Sus scrofa|China|2024-01	0.223338	77.6662	ORF1ab-Polyprotein	Amino acid
F1596|Deltacoronavirus sp.|Larus dominicanus|Antarctica|2023-02-02	KY513725.1|Porcine deltacoronavirus|Sus scrofa|China|2014	0.223338	77.6662	ORF1ab-Polyprotein	Amino acid
F1596|Deltacoronavirus sp.|Larus dominicanus|Antarctica|2023-02-02	OK546242.1|Porcine deltacoronavirus|Sus scrofa|China|2020	0.223283	77.6717	ORF1ab-Polyprotein	Amino acid
F1596|Deltacoronavirus sp.|Larus dominicanus|Antarctica|2023-02-02	OQ790128.1|Porcine deltacoronavirus|Sus scrofa|China|2023-02-15	0.223283	77.6717	ORF1ab-Polyprotein	Amino acid
F1596|Deltacoronavirus sp.|Larus dominicanus|Antarctica|2023-02-02	OR269935.1|Porcine deltacoronavirus|Sus scrofa|China|2023-05-15	0.223283	77.6717	ORF1ab-Polyprotein	Amino acid
F1596|Deltacoronavirus sp.|Larus dominicanus|Antarctica|2023-02-02	LC216915.1|Coronavirus HKU15|Sus scrofa domesticus|Hong Kong|2014-02-13	0.223283	77.6717	ORF1ab-Polyprotein	Amino acid
F1596|Deltacoronavirus sp.|Larus dominicanus|Antarctica|2023-02-02	MN520207.1|Porcine deltacoronavirus||China|2018-10	0.223265	77.6735	ORF1ab-Polyprotein	Amino acid
F1596|Deltacoronavirus sp.|Larus dominicanus|Antarctica|2023-02-02	KJ601778.1|Deltacoronavirus PDCoV/USA/Illinois134/2014|Sus scrofa|USA|2014-01-08	0.223208	77.6792	ORF1ab-Polyprotein	Amino acid
F1596|Deltacoronavirus sp.|Larus dominicanus|Antarctica|2023-02-02	MN520208.1|Porcine deltacoronavirus||China|2018-07	0.22319	77.681	ORF1ab-Polyprotein	Amino acid
F1596|Deltacoronavirus sp.|Larus dominicanus|Antarctica|2023-02-02	MG832584.1|Porcine deltacoronavirus|Sus scrofa|China|2016-07	0.223171	77.6829	ORF1ab-Polyprotein	Amino acid
F1596|Deltacoronavirus sp.|Larus dominicanus|Antarctica|2023-02-02	OQ566227.1|Porcine deltacoronavirus|Sus scrofa|South Korea|2021	0.223171	77.6829	ORF1ab-Polyprotein	Amino acid
F1596|Deltacoronavirus sp.|Larus dominicanus|Antarctica|2023-02-02	OQ566228.1|Porcine deltacoronavirus|Sus scrofa|South Korea|2021	0.223171	77.6829	ORF1ab-Polyprotein	Amino acid
F1596|Deltacoronavirus sp.|Larus dominicanus|Antarctica|2023-02-02	KX022602.1|Porcine deltacoronavirus|Sus scrofa|USA|2015-10-15	0.223171	77.6829	ORF1ab-Polyprotein	Amino acid
F1596|Deltacoronavirus sp.|Larus dominicanus|Antarctica|2023-02-02	LC260038.1|Porcine deltacoronavirus|Sus scrofa domesticus|Japan|2014-05	0.223171	77.6829	ORF1ab-Polyprotein	Amino acid
F1596|Deltacoronavirus sp.|Larus dominicanus|Antarctica|2023-02-02	LC260041.1|Porcine deltacoronavirus|Sus scrofa domesticus|Japan|2014-05	0.223171	77.6829	ORF1ab-Polyprotein	Amino acid
F1596|Deltacoronavirus sp.|Larus dominicanus|Antarctica|2023-02-02	KM820765.1|Porcine deltacoronavirus KNU14-04|Sus scrofa|South Korea|2014-04	0.223171	77.6829	ORF1ab-Polyprotein	Amino acid
F1596|Deltacoronavirus sp.|Larus dominicanus|Antarctica|2023-02-02	LC260044.1|Porcine deltacoronavirus|Sus scrofa domesticus|Japan|2014-12	0.223171	77.6829	ORF1ab-Polyprotein	Amino acid
F1596|Deltacoronavirus sp.|Larus dominicanus|Antarctica|2023-02-02	KR265849.1|Porcine deltacoronavirus|Sus scrofa|USA|2014-04-02	0.223171	77.6829	ORF1ab-Polyprotein	Amino acid
F1596|Deltacoronavirus sp.|Larus dominicanus|Antarctica|2023-02-02	KR265850.1|Porcine deltacoronavirus|Sus scrofa|USA|2014-04-02	0.223171	77.6829	ORF1ab-Polyprotein	Amino acid
F1596|Deltacoronavirus sp.|Larus dominicanus|Antarctica|2023-02-02	KR265853.1|Porcine deltacoronavirus|Sus scrofa|USA|2013-10-14	0.223171	77.6829	ORF1ab-Polyprotein	Amino acid
F1596|Deltacoronavirus sp.|Larus dominicanus|Antarctica|2023-02-02	KR265859.1|Porcine deltacoronavirus|Sus scrofa|USA|2014-02-11	0.223171	77.6829	ORF1ab-Polyprotein	Amino acid
F1596|Deltacoronavirus sp.|Larus dominicanus|Antarctica|2023-02-02	KJ567050.1|Porcine deltacoronavirus 8734/USA-IA/2014|Sus scrofa|USA|2014-02-20	0.223171	77.6829	ORF1ab-Polyprotein	Amino acid
F1596|Deltacoronavirus sp.|Larus dominicanus|Antarctica|2023-02-02	KJ584358.1|Porcine coronavirus HKU15|Sus scrofa|USA|2014-02-18	0.223171	77.6829	ORF1ab-Polyprotein	Amino acid
F1596|Deltacoronavirus sp.|Larus dominicanus|Antarctica|2023-02-02	KJ584357.1|Porcine coronavirus HKU15|Sus scrofa|USA|2014-03-07	0.223171	77.6829	ORF1ab-Polyprotein	Amino acid
F1596|Deltacoronavirus sp.|Larus dominicanus|Antarctica|2023-02-02	KJ584355.1|Porcine coronavirus HKU15|Sus scrofa|USA|2014-02-12	0.223171	77.6829	ORF1ab-Polyprotein	Amino acid
F1596|Deltacoronavirus sp.|Larus dominicanus|Antarctica|2023-02-02	KJ601780.1|Deltacoronavirus PDCoV/USA/Ohio137/2014|Sus scrofa|USA|2014-01-26	0.223171	77.6829	ORF1ab-Polyprotein	Amino acid
F1596|Deltacoronavirus sp.|Larus dominicanus|Antarctica|2023-02-02	LC260039.1|Porcine deltacoronavirus|Sus scrofa domesticus|Japan|2014-05	0.223171	77.6829	ORF1ab-Polyprotein	Amino acid
F1596|Deltacoronavirus sp.|Larus dominicanus|Antarctica|2023-02-02	LC260040.1|Porcine deltacoronavirus|Sus scrofa domesticus|Japan|2014-05	0.223171	77.6829	ORF1ab-Polyprotein	Amino acid
F1596|Deltacoronavirus sp.|Larus dominicanus|Antarctica|2023-02-02	LC260042.1|Porcine deltacoronavirus|Sus scrofa domesticus|Japan|2014-03	0.223171	77.6829	ORF1ab-Polyprotein	Amino acid
F1596|Deltacoronavirus sp.|Larus dominicanus|Antarctica|2023-02-02	LC260043.1|Porcine deltacoronavirus|Sus scrofa domesticus|Japan|2014-08	0.223171	77.6829	ORF1ab-Polyprotein	Amino acid
F1596|Deltacoronavirus sp.|Larus dominicanus|Antarctica|2023-02-02	KJ601779.1|Deltacoronavirus PDCoV/USA/Illinois136/2014|Sus scrofa|USA|2014-01-11	0.223171	77.6829	ORF1ab-Polyprotein	Amino acid
F1596|Deltacoronavirus sp.|Larus dominicanus|Antarctica|2023-02-02	KJ481931.1|Deltacoronavirus PDCoV/USA/Illinois121/2014|Sus scrofa|USA|2014-01-04	0.223171	77.6829	ORF1ab-Polyprotein	Amino acid
F1596|Deltacoronavirus sp.|Larus dominicanus|Antarctica|2023-02-02	KJ584356.1|Porcine coronavirus HKU15|Sus scrofa|USA|2014-02-20	0.223171	77.6829	ORF1ab-Polyprotein	Amino acid
F1596|Deltacoronavirus sp.|Larus dominicanus|Antarctica|2023-02-02	MN520198.1|Porcine deltacoronavirus||China|2019	0.223171	77.6829	ORF1ab-Polyprotein	Amino acid
F1596|Deltacoronavirus sp.|Larus dominicanus|Antarctica|2023-02-02	MW685623.1|Porcine deltacoronavirus|Homo sapiens|Haiti|2015-03-16	0.223171	77.6829	ORF1ab-Polyprotein	Amino acid
F1596|Deltacoronavirus sp.|Larus dominicanus|Antarctica|2023-02-02	MT227371.1|Porcine deltacoronavirus|Sus scrofa|Peru|2019-10	0.223171	77.6829	ORF1ab-Polyprotein	Amino acid
F1596|Deltacoronavirus sp.|Larus dominicanus|Antarctica|2023-02-02	OQ736716.1|Porcine deltacoronavirus|Sus scrofa|China|2022	0.223171	77.6829	ORF1ab-Polyprotein	Amino acid
F1596|Deltacoronavirus sp.|Larus dominicanus|Antarctica|2023-02-02	KY363867.1|Porcine deltacoronavirus|Sus scrofa|China|2016-03-18	0.223171	77.6829	ORF1ab-Polyprotein	Amino acid
F1596|Deltacoronavirus sp.|Larus dominicanus|Antarctica|2023-02-02	OP501870.1|Porcine deltacoronavirus|Sus scrofa|China|2022-05-10	0.223116	77.6884	ORF1ab-Polyprotein	Amino acid
F1596|Deltacoronavirus sp.|Larus dominicanus|Antarctica|2023-02-02	KX443143.2|Porcine deltacoronavirus||China|2016	0.223116	77.6884	ORF1ab-Polyprotein	Amino acid
F1596|Deltacoronavirus sp.|Larus dominicanus|Antarctica|2023-02-02	KJ601777.1|Deltacoronavirus PDCoV/USA/Illinois133/2014|Sus scrofa|USA|2014-01-08	0.223078	77.6922	ORF1ab-Polyprotein	Amino acid
F1596|Deltacoronavirus sp.|Larus dominicanus|Antarctica|2023-02-02	MW345814.1|Deltacoronavirus HNU1-1|Pica pica|China|2018-06	0.223041	77.6959	ORF1ab-Polyprotein	Amino acid
F1596|Deltacoronavirus sp.|Larus dominicanus|Antarctica|2023-02-02	ON402372.1|Porcine deltacoronavirus|Sus scrofa|China|2020-01-11	0.223004	77.6996	ORF1ab-Polyprotein	Amino acid
F1596|Deltacoronavirus sp.|Larus dominicanus|Antarctica|2023-02-02	MT260149.1|Porcine deltacoronavirus|Sus scrofa|China|2018-05-25	0.223004	77.6996	ORF1ab-Polyprotein	Amino acid
F1596|Deltacoronavirus sp.|Larus dominicanus|Antarctica|2023-02-02	MT260150.1|Porcine deltacoronavirus|Sus scrofa|China|2018-06-05	0.223004	77.6996	ORF1ab-Polyprotein	Amino acid
F1596|Deltacoronavirus sp.|Larus dominicanus|Antarctica|2023-02-02	MH708125.1|Porcine deltacoronavirus|Sus scrofa|China|2018-03-20	0.223004	77.6996	ORF1ab-Polyprotein	Amino acid
F1596|Deltacoronavirus sp.|Larus dominicanus|Antarctica|2023-02-02	KU981059.1|Porcine deltacoronavirus|Sus scrofa|China|2015-02-16	0.223004	77.6996	ORF1ab-Polyprotein	Amino acid
F1596|Deltacoronavirus sp.|Larus dominicanus|Antarctica|2023-02-02	KU981060.1|Porcine deltacoronavirus||China|2015-04-15	0.223004	77.6996	ORF1ab-Polyprotein	Amino acid
F1596|Deltacoronavirus sp.|Larus dominicanus|Antarctica|2023-02-02	OQ566226.1|Porcine deltacoronavirus|Sus scrofa|South Korea|2021	0.223004	77.6996	ORF1ab-Polyprotein	Amino acid
F1596|Deltacoronavirus sp.|Larus dominicanus|Antarctica|2023-02-02	MN520191.1|Porcine deltacoronavirus||China|2019	0.223004	77.6996	ORF1ab-Polyprotein	Amino acid
F1596|Deltacoronavirus sp.|Larus dominicanus|Antarctica|2023-02-02	KX022604.1|Porcine deltacoronavirus|Sus scrofa|USA|2015-11-27	0.223004	77.6996	ORF1ab-Polyprotein	Amino acid
F1596|Deltacoronavirus sp.|Larus dominicanus|Antarctica|2023-02-02	KX022605.1|Porcine deltacoronavirus|Sus scrofa|USA|2015-12-21	0.223004	77.6996	ORF1ab-Polyprotein	Amino acid
F1596|Deltacoronavirus sp.|Larus dominicanus|Antarctica|2023-02-02	KR265851.1|Porcine deltacoronavirus|Sus scrofa|USA|2014-05-13	0.223004	77.6996	ORF1ab-Polyprotein	Amino acid
F1596|Deltacoronavirus sp.|Larus dominicanus|Antarctica|2023-02-02	KR265864.1|Porcine deltacoronavirus|Sus scrofa|USA|2014-03-14	0.223004	77.6996	ORF1ab-Polyprotein	Amino acid
F1596|Deltacoronavirus sp.|Larus dominicanus|Antarctica|2023-02-02	KP757890.1|Porcine deltacoronavirus|Sus scrofa|China|2004-05-24	0.223004	77.6996	ORF1ab-Polyprotein	Amino acid
F1596|Deltacoronavirus sp.|Larus dominicanus|Antarctica|2023-02-02	KY065120.1|Porcine deltacoronavirus|Sus scrofa|China|2016	0.222985	77.7015	ORF1ab-Polyprotein	Amino acid
F1596|Deltacoronavirus sp.|Larus dominicanus|Antarctica|2023-02-02	MW345816.1|Deltacoronavirus HNU3|Pica pica|China|2018-06	0.222985	77.7015	ORF1ab-Polyprotein	Amino acid
F1596|Deltacoronavirus sp.|Larus dominicanus|Antarctica|2023-02-02	MK572803.1|Porcine deltacoronavirus|Sus scrofa|China|2017-06	0.222948	77.7052	ORF1ab-Polyprotein	Amino acid
F1596|Deltacoronavirus sp.|Larus dominicanus|Antarctica|2023-02-02	OQ790129.1|Porcine deltacoronavirus|Sus scrofa|China|2018-11-03	0.222948	77.7052	ORF1ab-Polyprotein	Amino acid
F1596|Deltacoronavirus sp.|Larus dominicanus|Antarctica|2023-02-02	OQ551110.1|Porcine deltacoronavirus|Sus scrofa|China|2018-02-27	0.222948	77.7052	ORF1ab-Polyprotein	Amino acid
F1596|Deltacoronavirus sp.|Larus dominicanus|Antarctica|2023-02-02	MG812377.1|Sparrow deltacoronavirus|Passeridae|USA|2017	0.222873	77.7127	ORF1ab-Polyprotein	Amino acid
F1596|Deltacoronavirus sp.|Larus dominicanus|Antarctica|2023-02-02	MW349841.1|Deltacoronavirus HNU2|Pica pica|China|2018-06	0.222873	77.7127	ORF1ab-Polyprotein	Amino acid
F1596|Deltacoronavirus sp.|Larus dominicanus|Antarctica|2023-02-02	MW685622.1|Porcine deltacoronavirus|Homo sapiens|Haiti|2014-12-15	0.222836	77.7164	ORF1ab-Polyprotein	Amino acid
F1596|Deltacoronavirus sp.|Larus dominicanus|Antarctica|2023-02-02	MW685624.1|Porcine deltacoronavirus|Homo sapiens|Haiti|2015-04-13	0.222836	77.7164	ORF1ab-Polyprotein	Amino acid
F1596|Deltacoronavirus sp.|Larus dominicanus|Antarctica|2023-02-02	MH708123.1|Porcine deltacoronavirus|Sus scrofa|China|2018-03-20	0.222836	77.7164	ORF1ab-Polyprotein	Amino acid
F1596|Deltacoronavirus sp.|Larus dominicanus|Antarctica|2023-02-02	MH708124.1|Porcine deltacoronavirus|Sus scrofa|China|2018-03-20	0.222836	77.7164	ORF1ab-Polyprotein	Amino acid
F1596|Deltacoronavirus sp.|Larus dominicanus|Antarctica|2023-02-02	KP757891.1|Porcine deltacoronavirus|Sus scrofa|China|2014-12-26	0.222836	77.7164	ORF1ab-Polyprotein	Amino acid
F1596|Deltacoronavirus sp.|Larus dominicanus|Antarctica|2023-02-02	KU981061.1|Porcine deltacoronavirus||China|2015-07-18	0.222836	77.7164	ORF1ab-Polyprotein	Amino acid
F1596|Deltacoronavirus sp.|Larus dominicanus|Antarctica|2023-02-02	KU981062.1|Porcine deltacoronavirus||China|2015-12-30	0.222836	77.7164	ORF1ab-Polyprotein	Amino acid
F1596|Deltacoronavirus sp.|Larus dominicanus|Antarctica|2023-02-02	JQ065042.2|Porcine coronavirus HKU15|Sus scrofa|China|2009	0.222836	77.7164	ORF1ab-Polyprotein	Amino acid
F1596|Deltacoronavirus sp.|Larus dominicanus|Antarctica|2023-02-02	MF095123.1|Porcine deltacoronavirus|Sus scrofa|China|2017-02-15	0.222836	77.7164	ORF1ab-Polyprotein	Amino acid
F1596|Deltacoronavirus sp.|Larus dominicanus|Antarctica|2023-02-02	OM047182.1|Porcine deltacoronavirus|Sus scrofa|China|2021-04-02	0.222781	77.7219	ORF1ab-Polyprotein	Amino acid
F1596|Deltacoronavirus sp.|Larus dominicanus|Antarctica|2023-02-02	OL900393.1|Porcine deltacoronavirus|Sus scrofa|China|2021-04-02	0.222781	77.7219	ORF1ab-Polyprotein	Amino acid
F1596|Deltacoronavirus sp.|Larus dominicanus|Antarctica|2023-02-02	ON494594.1|Porcine deltacoronavirus|Sus scrofa|China|2018-02-15	0.222781	77.7219	ORF1ab-Polyprotein	Amino acid
F1596|Deltacoronavirus sp.|Larus dominicanus|Antarctica|2023-02-02	MN249445.1|Porcine deltacoronavirus|Sus scrofa|China|2017-12-11	0.222781	77.7219	ORF1ab-Polyprotein	Amino acid
F1596|Deltacoronavirus sp.|Larus dominicanus|Antarctica|2023-02-02	ON968724.1|Porcine deltacoronavirus|Sus scrofa|China|2022-03-20	0.222781	77.7219	ORF1ab-Polyprotein	Amino acid
F1596|Deltacoronavirus sp.|Larus dominicanus|Antarctica|2023-02-02	NC_039208.1|Porcine coronavirus HKU15|Sus scrofa|China|2010	0.222743	77.7257	ORF1ab-Polyprotein	Amino acid
F1596|Deltacoronavirus sp.|Larus dominicanus|Antarctica|2023-02-02	JQ065043.2|Porcine coronavirus HKU15|Sus scrofa|China|2010	0.222706	77.7294	ORF1ab-Polyprotein	Amino acid
F1596|Deltacoronavirus sp.|Larus dominicanus|Antarctica|2023-02-02	MH715491.1|Porcine deltacoronavirus|Sus scrofa|China|2016	0.222669	77.7331	ORF1ab-Polyprotein	Amino acid
F1596|Deltacoronavirus sp.|Larus dominicanus|Antarctica|2023-02-02	MK355396.1|Porcine deltacoronavirus|Sus scrofa|China|2016-02-20	0.222613	77.7387	ORF1ab-Polyprotein	Amino acid
F1596|Deltacoronavirus sp.|Larus dominicanus|Antarctica|2023-02-02	OM256446.1|Porcine deltacoronavirus|Sus scrofa|China|2021-11	0.222613	77.7387	ORF1ab-Polyprotein	Amino acid
F1596|Deltacoronavirus sp.|Larus dominicanus|Antarctica|2023-02-02	MZ772936.1|Porcine deltacoronavirus|Sus scrofa|China|2016	0.222613	77.7387	ORF1ab-Polyprotein	Amino acid
F1596|Deltacoronavirus sp.|Larus dominicanus|Antarctica|2023-02-02	MF431743.1|Porcine deltacoronavirus|Sus scrofa|China|2014	0.222613	77.7387	ORF1ab-Polyprotein	Amino acid
F1596|Deltacoronavirus sp.|Larus dominicanus|Antarctica|2023-02-02	MF041982.1|Porcine deltacoronavirus|Sus scrofa|China|2016-12-23	0.222446	77.7554	ORF1ab-Polyprotein	Amino acid
F1596|Deltacoronavirus sp.|Larus dominicanus|Antarctica|2023-02-02	MN200481.1|Coronavirus HKU15|Sus scrofa|China|2018	0.222446	77.7554	ORF1ab-Polyprotein	Amino acid
F1596|Deltacoronavirus sp.|Larus dominicanus|Antarctica|2023-02-02	MN520195.1|Porcine deltacoronavirus||China|2018-03	0.222446	77.7554	ORF1ab-Polyprotein	Amino acid
F1596|Deltacoronavirus sp.|Larus dominicanus|Antarctica|2023-02-02	MN520197.1|Porcine deltacoronavirus||China|2018-04	0.222446	77.7554	ORF1ab-Polyprotein	Amino acid
F1596|Deltacoronavirus sp.|Larus dominicanus|Antarctica|2023-02-02	MN520196.1|Porcine deltacoronavirus||China|2018-03	0.222446	77.7554	ORF1ab-Polyprotein	Amino acid
F1596|Deltacoronavirus sp.|Larus dominicanus|Antarctica|2023-02-02	MG812375.1|Sparrow deltacoronavirus|Passeridae|USA|2017	0.222036	77.7964	ORF1ab-Polyprotein	Amino acid
F1596|Deltacoronavirus sp.|Larus dominicanus|Antarctica|2023-02-02	MG812376.1|Sparrow deltacoronavirus|Passeridae|USA|2017	0.222036	77.7964	ORF1ab-Polyprotein	Amino acid
F1596|Deltacoronavirus sp.|Larus dominicanus|Antarctica|2023-02-02	OQ102159.1|Deltacoronavirus sp.||China|2022-08-09	0.219022	78.0978	ORF1ab-Polyprotein	Amino acid
F1596|Deltacoronavirus sp.|Larus dominicanus|Antarctica|2023-02-02	NC_016992.1|Sparrow coronavirus HKU17|Passeridae|China|2007	0.218944	78.1056	ORF1ab-Polyprotein	Amino acid
F1596|Deltacoronavirus sp.|Larus dominicanus|Antarctica|2023-02-02	JQ065045.1|Sparrow coronavirus HKU17|Passeridae|China|2007	0.218944	78.1056	ORF1ab-Polyprotein	Amino acid
F1596|Deltacoronavirus sp.|Larus dominicanus|Antarctica|2023-02-02	MT215336.1|Montifringilla taczanowskii coronavirus N|Onychostruthus taczanowskii|China|2019-07	0.218425	78.1575	ORF1ab-Polyprotein	Amino acid
F1596|Deltacoronavirus sp.|Larus dominicanus|Antarctica|2023-02-02	MT215337.1|Montifringilla taczanowskii coronavirus HM|Marmota himalayana|China|2019-07	0.218258	78.1742	ORF1ab-Polyprotein	Amino acid
F1596|Deltacoronavirus sp.|Larus dominicanus|Antarctica|2023-02-02	MT138106.1|Deltacoronavirus sp.|Aves|China|2018	0.195151	80.4849	ORF1ab-Polyprotein	Amino acid
F1596|Deltacoronavirus sp.|Larus dominicanus|Antarctica|2023-02-02	MT138109.1|Deltacoronavirus sp.|Aves|China|2018	0.194482	80.5518	ORF1ab-Polyprotein	Amino acid
F1596|Deltacoronavirus sp.|Larus dominicanus|Antarctica|2023-02-02	NC_011549.1|Thrush coronavirus HKU12-600|Turdus hortulorum|Hong Kong|2007-01	0.193813	80.6187	ORF1ab-Polyprotein	Amino acid
F1596|Deltacoronavirus sp.|Larus dominicanus|Antarctica|2023-02-02	FJ376621.1|Thrush coronavirus HKU12-600|Turdus hortulorum|Hong Kong|2007-01	0.193813	80.6187	ORF1ab-Polyprotein	Amino acid
F1596|Deltacoronavirus sp.|Larus dominicanus|Antarctica|2023-02-02	NC_011547.1|Bulbul coronavirus HKU11-934|Pycnonotus jocosus|Hong Kong|2007-01	0.192735	80.7265	ORF1ab-Polyprotein	Amino acid
F1596|Deltacoronavirus sp.|Larus dominicanus|Antarctica|2023-02-02	FJ376619.2|Bulbul coronavirus HKU11-934|Pycnonotus jocosus|Hong Kong|2007-01	0.192735	80.7265	ORF1ab-Polyprotein	Amino acid
F1596|Deltacoronavirus sp.|Larus dominicanus|Antarctica|2023-02-02	FJ376620.1|Bulbul coronavirus HKU11-796|Pycnonotus sinensis|Hong Kong|2007-01	0.191389	80.8611	ORF1ab-Polyprotein	Amino acid
F1596|Deltacoronavirus sp.|Larus dominicanus|Antarctica|2023-02-02	NC_016991.1|White-eye coronavirus HKU16|Zosteropidae|China|2007	0.160767	83.9233	ORF1ab-Polyprotein	Amino acid
F1596|Deltacoronavirus sp.|Larus dominicanus|Antarctica|2023-02-02	JQ065044.1|White-eye coronavirus HKU16|Zosteropidae|China|2007	0.160767	83.9233	ORF1ab-Polyprotein	Amino acid
F1596|Deltacoronavirus sp.|Larus dominicanus|Antarctica|2023-02-02	MK204388.1|Avian coronavirus MW05|Calidris acuminata|Australia|2012	0.0294118	97.0588	ORF1ab-Polyprotein	Amino acid
LC364342.1|Falcon coronavirus UAE-HKU27|Falco|United Arab Emirates|2013-12-05	F1596|Deltacoronavirus sp.|Larus dominicanus|Antarctica|2023-02-02	0.0279563	97.2044	ORF1ab-Polyprotein	Amino acid
LC364343.1|Houbara coronavirus UAE-HKU28|Chlamydotis|United Arab Emirates|2013-04-07	F1596|Deltacoronavirus sp.|Larus dominicanus|Antarctica|2023-02-02	0.0263496	97.365	ORF1ab-Polyprotein	Amino acid
LC364344.1|Pigeon coronavirus UAE-HKU29|Columbidae|United Arab Emirates|2017-03-28	F1596|Deltacoronavirus sp.|Larus dominicanus|Antarctica|2023-02-02	0.0261889	97.3811	ORF1ab-Polyprotein	Amino acid
F1596|Deltacoronavirus sp.|Larus dominicanus|Antarctica|2023-02-02	OQ535492.1|black-headed gull deltacoronavirus|Chroicocephalus ridibundus|Poland|2017-12-03	0.0261889	97.3811	ORF1ab-Polyprotein	Amino acid
OQ535490.1|black-headed gull deltacoronavirus|Chroicocephalus ridibundus|Poland|2018-06-12	F1596|Deltacoronavirus sp.|Larus dominicanus|Antarctica|2023-02-02	0.0258926	97.4107	ORF1ab-Polyprotein	Amino acid
OL311152.1|Deltacoronavirus sp.|Chroicocephalus ridibundus|China|2021-03-03	F1596|Deltacoronavirus sp.|Larus dominicanus|Antarctica|2023-02-02	0.0257069	97.4293	ORF1ab-Polyprotein	Amino acid
F1596|Deltacoronavirus sp.|Larus dominicanus|Antarctica|2023-02-02	OL311150.1|Deltacoronavirus sp.|Chroicocephalus ridibundus|China|2021-03-03	0.0252249	97.4775	ORF1ab-Polyprotein	Amino acid
F1596|Deltacoronavirus sp.|Larus dominicanus|Antarctica|2023-02-02	OL311151.1|Deltacoronavirus sp.|Chroicocephalus ridibundus|China|2021-03-03	0.0252249	97.4775	ORF1ab-Polyprotein	Amino acid
MT025058.1|Gentoo penguin virus|Pygoscelis papua|Antarctica|2014	F1596|Deltacoronavirus sp.|Larus dominicanus|Antarctica|2023-02-02	0.0238445	97.6155	ORF1ab-Polyprotein	Amino acid
OQ535493.1|common gull deltacoronavirus|Larus canus|Poland|2019-01-10	F1596|Deltacoronavirus sp.|Larus dominicanus|Antarctica|2023-02-02	0.0221722	97.7828	ORF1ab-Polyprotein	Amino acid
OQ535491.1|black-headed gull deltacoronavirus|Chroicocephalus ridibundus|Poland|2018-12-05	F1596|Deltacoronavirus sp.|Larus dominicanus|Antarctica|2023-02-02	0.0215296	97.847	ORF1ab-Polyprotein	Amino acid
Virus1	Virus2	Dist	Identity	analysis	molecule
OQ540913.1|Canine coronavirus|Vulpes|China|2019-11	F1596|Deltacoronavirus sp.|Larus dominicanus|Antarctica|2023-02-02	0.414508	58.5492	RdRp	Nucleotide
LC706864.1|Merbecovirus sp.|Vespertilio sinensis|Japan|2016	F1596|Deltacoronavirus sp.|Larus dominicanus|Antarctica|2023-02-02	0.412781	58.7219	RdRp	Nucleotide
F1596|Deltacoronavirus sp.|Larus dominicanus|Antarctica|2023-02-02	MN509588.1|Infectious bronchitis virus|Gallus gallus|China|2017	0.400691	59.9309	RdRp	Nucleotide
F1596|Deltacoronavirus sp.|Larus dominicanus|Antarctica|2023-02-02	OP355471.1|Deltacoronavirus sp.|Nycticorax nycticorax|Viet Nam|2020	0.356201	64.3799	RdRp	Nucleotide
