# Supplementary material for: Long-term maintenance of a Deltacoronavirus infecting multiple bird species in Antarctica
Source: Microbiol Spectr. 2025 Jun 16;13(8):e02688-24. doi: 10.1128/spectrum.02688-24 (PMC12323614; doi:10.1128/spectrum.02688-24)
Supplement: Table S3 — Statistics from distance analysis. [file spectrum.02688-24-s0006.xlsx]

## Sheet: Supplementary table 1 - Statist
analysis	median_value	mean_value	min_value	max_value	stdev
ORF1ab-CDS	72.3881	73.1661	59.1901	94.7151	4.64566
ORF1ab-Polyprotein	77.6549	78.1543	54.8935	97.847	5.03725
RdRp	77.5475	77.4049	58.5492	96.5458	5.05071
